# Supplementary material for: Evaluating the internalisation of the intrinsic role of health advocacy of student pharmacists in a new integrated Bachelor of Pharmacy curriculum: a mixed-methods study
Source: BMC Med Educ. 2023 Nov 27;23:900. doi: 10.1186/s12909-023-04877-y (PMC10680209; doi:10.1186/s12909-023-04877-y)
Supplement: Supplementary file 2 — Additional file 2. [file 12909_2023_4877_MOESM2_ESM.zip]

Archive with 17 entries (14 files):
- Raw Data/Post Year 1 Interview Transcripts/
- Raw Data/Post Year 1 Interview Transcripts/Post Year 1_Interviewee 1_Transcript.docx
- Raw Data/Post Year 1 Interview Transcripts/Post Year 1_Interviewee 2_Transcript.docx
- Raw Data/Post Year 1 Interview Transcripts/Post Year 1_Interviewee 3_Transcript.docx
- Raw Data/Post Year 1 Interview Transcripts/Post Year 1_Interviewee 4_Transcript.docx
- Raw Data/Post Year 1 Interview Transcripts/Post Year 1_Interviewee 5_Transcript.docx
- Raw Data/Post Year 2 Interview Transcripts/
- Raw Data/Post Year 2 Interview Transcripts/Post Year 2_Interviewee 10_Transcript.docx
- Raw Data/Post Year 2 Interview Transcripts/Post Year 2_Interviewee 11_Transcript.docx
- Raw Data/Post Year 2 Interview Transcripts/Post Year 2_Interviewee 6_Transcript.docx
- Raw Data/Post Year 2 Interview Transcripts/Post Year 2_Interviewee 7_Transcript.docx
- Raw Data/Post Year 2 Interview Transcripts/Post Year 2_Interviewee 8_Transcript.docx
- Raw Data/Post Year 2 Interview Transcripts/Post Year 2_Interviewee 9_Transcript.docx
- Raw Data/Raw Questionnaire Results/
- Raw Data/Raw Questionnaire Results/Post Year 1 Questionnaire Raw Results.xlsx
- Raw Data/Raw Questionnaire Results/Post Year 2 Questionnaire Raw Results.xlsx
- Raw Data/Raw Questionnaire Results/Pre Year 1 Questionnaire Raw Results.xlsx
