# Supplementary material for: Evaluating the internalisation of the intrinsic role of health advocacy of student pharmacists in a new integrated Bachelor of Pharmacy curriculum: a mixed-methods study
Source: BMC Med Educ. 2023 Nov 27;23:900. doi: 10.1186/s12909-023-04877-y (PMC10680209; doi:10.1186/s12909-023-04877-y)
Supplement: Supplementary file 2 — Additional file 2. [file 12909_2023_4877_MOESM2_ESM.zip › Raw Data/Raw Questionnaire Results/Post Year 1 Questionnaire Raw Results.xlsx]

## Sheet: Sessions
Supplementary Material - Post-Year 1 Questionnaire Responses
Status	Q1 Answer	Q2 Answer
Submitted	Health advocacy encompasses services and activities that promote health and access to healthcare in the population.	A pharmacist provides insights about drug directions in the retail/hospital setting via interactions with patients and buyers, ensuring that they acquire the best treatment and therapeutic effect available to them, thus promoting health.
Submitted	promoting health awareness to the public	Educating patients on healthy lifestyle
Submitted	Health advocacy is encouraging the public to maintain good health and seek appropriate treatment when unwell.	Recommend suitable treatment for the patient's condition(s), as well as counsel patients on lifestyle modifications they can do to manage their condition/speed up their recovery.
Submitted	Direct healthcare services to the public	Provide reliable drug information and medication counselling for patients
Submitted	Sharing with the general public information to improve or maintain their state of health	Provide tips and suggestions that are less well-known and can help prevent common health conditions that occur in Singapore
Submitted	A health advocate provides personalized care to patients and promotes the importance of health.	A pharmacist can help by ensuring medical and non-medical adherence by ensuring that the patient understands the importance of adherence.
Submitted	Patient-centered care	Suggest pharmacological and non-pharmacological therapy suited for the individual patient according to their background.
Submitted	Health advocacy refers to emphasizing on the importance of and promoting all kinds of health (mental / emotional / physical, etc.) to the public.	A pharmacist can contribute to health advocacy by adopting a 'prevention is better than cure' mindset and seeking to facilitate medication adherence among patients.
Submitted	health advoacy is about promote health and access to health care in communities and the larger public.	giving useful and relevant suggestions regarding health to patents when needed
Submitted	Health advocacy means knowing, informing, and demonstrating healthy habits.	Pharmacist can provide appropriate patient counselling for general healthy habits.
Submitted	Engaging in activities that help to promote the various concepts of health in the communities as well as outreach to the larger public	In the education of suitable individualised medications as well as with regards to promoting cost-effectiveness of medications to patients
Submitted	Health advocacy refers to promoting healthy lifestyles as well as providing important information regarding illnesses, conditions and the relevant medications.	A pharmacist can counsel the patients on the appropriate use of the medications to treat conditions, provide some insights into ways to manage conditions to motivate patients to take better care of themselves and also to clear any misunderstandings or assumptions that patients might have
Submitted	To share health facts, tips, measures with people.	Sharing expertise with patients and the public.
Submitted	Health advocacy involves providing services that promote health and easy access to healthcare.	Pharmacist can contribute to health advocacy through pharmacist-led treatment of minor ailments (including being able to differentially diagnose conditions) and organising smoking cessation programmes
Submitted	Health advocacy means actively promoting health and wellness within the community.	A pharmacist can provide patient-centred healthcare for patients and promote preventive health within the wider community.
Submitted	Actively spreading information to others, especially non-healthcare people, on good dietary and lifestyle habits.	Patient counselling in pharmacies on non-pharmacotherapy methods to help with their illnesses.
Submitted	To promote good health to others	As pharmacist we can provide the appropriate medication and also got usage of them while allowing patients to understand preventive ways to keep them in good health.
Submitted	To advocate healthy lifestyle and other disease prevention methods to others, so as to improve their health and prevent themselves from getting sick.	A pharmacist can always suggest non-pharmacological management when he/she is dispensing medications to patients.
Submitted	Health advocacy is helping patients to achieve better health outcomes through various interventions	Pharmacists can counselling patients on medication management, adherence, and suggesting lifestyle changes.
Submitted	Health advocacy means to participate in activities that promote health responsibility and access to healthcare among the general population.	A pharmacist can sit down with patients in a comfortable but professional setting and have a detailed discussion about the patient's health and lifestyle.
Submitted	promote health to the communities through direct provision of services	pharmacists can educate the patients through medication counselling to ensure safe and effective use of medication.
Submitted	Offering basic health/lifestyle advices to patients even when you think it is common sense	Offer non-pharmacological advice to patients
Submitted	Health advocacy means taking on the role of being a role model and promoting good and healthy living habits to the general population	Advising patients on modifiable factors that can contribute to better health outcomes.
Submitted	direct service to the public and activities that promote health and access to health care.	educating public on the risk factors of a disease and what can be done to mitigate it
Submitted	Health advocacy is promoting health in the form of prevention, treatment, monitoring and such.	Pharmacist can contribute by giving pharmacological and non-pharmacological advices to patients. One example is like how to take long term care for patients prone to dry eye disease, from the eye drops available to use as well as the important lifestyle interventions that can be done to more effectively manage the condition.
Submitted	Having accurate and adequate health knowledge to be able to advise patients.	by advising patients to adopt a healthier diet if they are picking up high blood pressure medcine
Submitted	How we share our knowledge on health with others.	Pharmacists can inform the patients on importance of medication adherence
Submitted	To promoting health in the community and informing the access of health services available in the community	Raise awareness of certain diseases and promoting preventive health measures such as regular health screening.
Submitted	act of promoting health and being a good role model for health	encourage patients to maintain a healthy lifestyle instead of relying on medications
Submitted	Promoting health and wellness such as treatment of diseases and maintenance of good health.	A pharmacist can promote optimal drug use at a correct dose to the right patient for the right duration.
Submitted	To me, health advocacy means promoting the physical and mental health of individuals by providing medical and non-medical services.	A pharmacist can contribute to health advocacy in Singapore through patient education, especially on the use of medications.
Submitted	health advocacy is the participation of the promotion of awareness of health-related issues.	a pharmacist can advocate for health during advising of patients where relevant.
Submitted	Promotion of health-related knowledge and have personal commitment in doing it.	Encourage medication adherance.
Submitted	Educating and informing the general population about health conditions and any other health related issues.	Educating and counselling patients on the prevention and management of diseases and medications
Submitted	Promoting health and healthy habits to the general public	Educating people on the safe use of medications and promoting healthy habits
Submitted	Health advocacy means engaging in activities that promotes health/better health outcomes and educate/guide the public on how to make the best clinical decision/changes for themselves.	Using one’s knowledge to encourage the public to take up vaccinations
Submitted	To promote healthy lifestyle to the community	promote immunisation, hygiene practices and break down barriers regarding illness stigmatism.
Submitted	It refers to the promotion of health to the public and ensuring that they do have the access to health care.	By provide accurate and sound reasoning that patients can understand easily, thus gaining the trust from the public, which allows the public to better care for personal wellbeing
Submitted	Health advocacy is the promotion of public health for prevention of disease and treatment of known diseases.	A pharmacist can promote more cost-effective medication plans, recommend lifestyle changes to be made to prevent public from falling ill.
Submitted	It means to advocate the importance of healthy living to patients as well as the general public.	By sharing with patients on certain changes that can be made to improve their health.
Submitted	Teaching others how to lead healthy lives	Pharmacists can counsel patients on medication regime to help them lead healthy lives
Submitted	The promotion of health to the general population.	Optimising safety of processes involving the manufacturing, distribution, consumption and dispensing of medication.
Submitted	Promoting and maintaining health standards	Pharmacist help to give advice on appropriate use of medication to promote health
Submitted	Health advocacy means to promote health and health care services to the public.	A pharmacist can contribute to health advocacy by providing patients with the knowledge of the patients' health and health care services such as drug information.
Submitted	Promote health to the community	Holding medication review events in the community
Submitted	Educating people around me about health related issues and their related management strategies.	Educate people around me about the common health conditions and their appropriate management strategies.
Submitted	To me, health advocacy means to act as representative for the health system and promoting greater awareness of a healthy lifestyle and ensuring the health of people by helping them gain better access to healthcare.	A pharmacist can help by providing advice on the non-pharmacological management of a patient's disease and help them lead a healthier lifestyle as well as helping to decide the best possible care for patients that is cost-effective.
Submitted	explaining to people the importance of eating and living healthily and how to go about doing it	what entails a healthy lifestyle, importance of vitamins and minerals/supplements, eating less of unnecessary meds
Submitted	Spreading knowledge about healthcare to the public.	A pharmacist can readily provide healthcare related advice to patients such as lifestyle modifications during consultations
Submitted	Encouraging and promoting society and individuals to improve health and health related problems	Ensuring proper usage of drug
Submitted	Promoting health and improving accessibility to health care services for patients.	Counsel patient on lifestyle changes (e.g. diet and smoking habits) to improve health.
Submitted	Promoting health as a professional	Advice patients on how to safely administer their medications
Submitted	Health advocacy means promoting good health, access to healthcare and healthcare services to an individual in the public.	Pharmacists can contribute to health advocacy by constantly encouraging healthy living, identifying people who need potential healthcare services and directing them to relevant help.
Submitted	Promoting of maintenance of health.	Providing lifestyle advices to patients.
Submitted	It means behaviour that promotes public health.	We can advise patients to keep their vaccinations updated, advise them to avoid high risk behaviours (smoking, frequent consumption of alcohol, practice safe sex), and also advise them on how to take medication safely and effectively.
Submitted	Promotion of a sustainable and fit lifestyle devoid of chronic diseases.	Pharmacists can consult patients on healthy habits to adopt to contribute towards preventive healthcare as opposed to receiving clinical treatment.
Submitted	Education	Educating patients about their medications
Submitted	Helping others cultivate good health habits and eliminate any misconceptions they have	Promoting good health habits and correcting any misinformation or bad practices in patients
Submitted	Synonymous with preventive medicine. The objective is to promote health within the population including how to live a healthy lifestyle and ways to prevent one from falling sick.	To promote the appropriate and safe use of drugs (e.g. antimicrobial stewardship) and educate patients on lifestyle modifications that can reduce their risk for diseases (e.g. smoking cessation)
Submitted	Promote health to the public.	Pharmacists could involve in the smoking cessation programme or to give some non-pharmacological advice (e.g. lifestyle related advice) to their patients.
Submitted	Involves activities that promote health	Pharmacist activity engage in counselling patients for optimal use of medication and discussing with patients regarding lifestyle modifications to promote health
Submitted	Health advocacy means promoting the mental, emotional and physical well being of individuals.	A pharmacist can contribute to health advocacy in Singapore by monitoring the physical health of patients who come to us for treatment.
Submitted	Promoting health to the public.	Recommendation of healthier lifestyle changes and providing appropriate personalised treatment care.
