# Supplementary material for: Evaluating the internalisation of the intrinsic role of health advocacy of student pharmacists in a new integrated Bachelor of Pharmacy curriculum: a mixed-methods study
Source: BMC Med Educ. 2023 Nov 27;23:900. doi: 10.1186/s12909-023-04877-y (PMC10680209; doi:10.1186/s12909-023-04877-y)
Supplement: Supplementary file 2 — Additional file 2. [file 12909_2023_4877_MOESM2_ESM.zip › Raw Data/Raw Questionnaire Results/Post Year 2 Questionnaire Raw Results.xlsx]

## Sheet: Sessions
Supplementary Material - Post-Year 2 Questionnaire Responses
Status	Q1 Answer	Q2 Answer	Q3 Answer
Submitted	The pharmacist could first try to understand more about where the couple is coming from (using the ICE framework), and then help to inform them more about diabetes and sugar, as well as attempt to clear up the misconception about how much sugar the body needs (as well as sugar being absolutely necessary). This should be done in a non-confrontational manner which respects the couple's opinions. Mo…	Primary (preventive) care is the most cost-effective form of care. A healthcare provider should not only treat illnesses presented to him/her, but should also attempt to provide lifestyle advice that is relevant, realistic and practical for implementation in order to encourage people to take up healthier lifestyles.	Primary (preventive) care is the most cost-effective form of care. A healthcare provider should not only treat illnesses presented to him/her, but should also attempt to provide lifestyle advice that is relevant, realistic and practical for implementation in order to encourage people to take up healthier lifestyles. In this particular case, this would mean emphasising the importance of a healthie…
Submitted	The pharmacist could acknowledge their thoughts and affirm them that something could definitely be done for the pregnancy in the future. The pharmacist could do a brief history taking, if it hasn't been done, to identify the risk factors for her DM2. The pharmacist could then explain to the couple, with empathy, the risk factors that she has and how it is unrelated to her age (eg genetics, diet, …	As healthcare providers, we could keep up with the healthy lifestyle and be role models for the people around us. As much as possible, a healthcare provider could also encourage healthy behaviors in the patients and caregivers that they come across, try to provide suitable alternatives to the unhealthy behaviors (such as choosing products with the healthy symbols, taking stairs for at least the l…	As much as possible, the member of the healthcare workforce could encourage healthy behaviors in the patients and caregivers that they come across, try to provide suitable alternatives to unhealthy behaviors (such as choosing products with the healthy symbols, taking stairs for at least the last floor instead of taking the lift all the way to the intended floor etc) as well as do proper patient e…
Submitted	The pharmacist should find out more from the patient about her perceptions of the disease, and slowly address each of the misinformations of the patient. The pharmacist could educate the patient more about the disease and at the same time provide some educational pamphlets for the patient to refer to.	In the current situation, a HCP could be more wary about the health of each patient they visit, such as taking note of signs such as obesity, hypertension, high cholesterol and diabetes. Furthermore, a HCP could provide more non-pharmacological advices to each patient to counsel them on some lifestyle management. They could also be more involved in public health outreach events to educate the pop…	With regards to the rising prevalence of obesity, the healthcare workforce could be more active in focusing on public health outreach and education of leading a healthier life in terms of diet and physical activity. For instance, they could roll out more plans for healthy diet management or through greater involvement of the nutritionist to counsel on diet.
Submitted	pharmacist should understand why she believes sugar is needed in her diet and explain the harms of not changing her diet for her and for her baby (birth defects, stillborn) before highlighting the benefits of controlling her diet from a young age to prevent her condition from worsening. pharmacist should also give her examples of low-sugar food and cooking methods to show her it is not that hard …	healthcare providers would find out the reason for the sudden spike in diabetes and high blood pressure in recent years and incorporate non-pharmacological management more strongly into their care eg. how to lead a healthier lifestyle. they can also reach out to lias with MOH to spearhead campaigns to spread awareness on the rise of diabetes and high blood pressure, and ways to reduce risk factor…	a member of the healthcare workforce would find chances to spread awareness on the rising obesity rates in singapore to their patients who have children, and to remind their family members and relatives around them as well that it is important to prevent obesity from a young age lest it follows the children into their adulthood and causes disease complications in the future. the healthcare worker…
Submitted	The pharmacist should understand from her perspective that her body do need nutrients as she is planning to get pregnant. However, he should also correct her misconception that nutrients are derived from sugar and that her body needs sugar in order for her to get pregnant. He should explain about the detrimental effects of her consuming to much sugar and how it can also harm the baby when she is …	Healthcare providers should give advice and tips to patients who lead very sedentary lifestyles. They can give them brochures or personalise tips to suit the patient's lifestyle and preferences. They should also state the detrimental effects of a sedentary lifestyle and the benefits of exercise or healthy eating habits so as to convince patients to lead a healthy lifestyle	There is a need to raise awareness about healthy diets and exercise among parents and families. If possible, obese or patients who are at risk of obesity can be referred to dieticians so that they develop good eating habits.
Submitted	The pharmacis's objective will be to debunk this myth while making sure it is done so in not a rude manner but to engage the patient and guiding the patient along from her perspective. The pharmacist also has to make sure the notion is not disregarded and has to partner with the patient to understand her viewpoint	A healthcare provider would continue to go on with daily activities as per usual but also to slip in healthy lifestyle advice to patients or people who the healthcare provider knows whenever possible as nonpharmacological treatment.	A member of the healthcare workforce would be more active into advising parents on how to help their children grow without being overweight or obese by giving simple to understand advice like how much is a serving of portion of meat or vegetables. Although information is online about calorie intake, a healthcare provider can be more active in making the overwhelming information online to be more …
Submitted	Firstly, it is important for the pharmacist to acknowledge the patient's concerns. The pharmacist should not outright shut down the patient and her husband, but instead engage in empathetic questioning to understand why the patient believes that her body still needs the sugar when she is intending to get pregnant. The pharmacist should then explain to her the importance of keeping her body health…	I think that healthcare professionals have a duty to uphold to the people around them. It is extremely important to educate those around us from day-to-day activities regarding the importance of a healthy lifestyle and how certain practices like smoking, consumption of foods excessively high in oil, salt and sugar, and not exercising can lead to poor health outcomes in the long run. Healthcare pr…	Healthcare workers should actively encourage those around them to eat healthier and exercise more. On top of this, as the video had highlighted, as mothers play a pivotal role in determining their child's diet for most of their childhood, healthcare workers should engage young mothers and those who are planning on starting a family in their friend circle, and educate them on the importance of a h…
Not Taken
Submitted	The pharmacist should start by showing the lab data of her glucose/ HbA1c values and comparing them to the normal range values. This allows the patient to see for herself that her glucose levels are higher than an average person. In addition, the pharmacist should also highlight some of the complications/ associated co-morbidities of diabetes such as foot damage and cardiovascular disease. Hopefu…	A healthcare provider should advocate for actions that promote better and healthier living. These actions include going for regular exercise, screening, eating more fruits and vegetables in a diet, going for COVID-19 vaccinations as well as subsequent booster shots.	A healthcare provider should start by curbing the problem of obesity in low-risk individuals right now so as to prevent the development of obesity of the individuals in the future. They should advocate for healthier living behaviours such as regular exercise (at least 5 times a week, 30 mins daily), eating food that contains less saturated and trans fat, oil, sugar. In addition, they should exerc…
Submitted	A pharmacist should internalise the message and conduct a readback to check with the patient if he understood her correctly. This should be done in a non-judgemental and emphathetic manner. The readback can be, for example: "It must have been shocking for you to know that you have diabetes at a young age and you feel that sugar is important for you body, especially when you are planning to get pr…	A healthcare provider can provide advice to patients on the benefits of physical activities and some ways they could exercise safely even with the pandemic around. Some advice may include indoor exercises, yoga, brisk walking or even vigorous exercises like jogging. On top of that, advice on healthy diet would also be important, so as to ensure adequate nutrients intake and for weight management.	As a member of the healthcare workforce, a person should read up more literature of obese prevention and to identify advices that could be shared with patients. It is also important to involve caregivers of obese patients in the careplan as well, because caregivers have great influence over the patient's lifestyle. Some advices could be on diet control and active lifestyles. Healthcare workers sh…
Incomplete
Submitted	Firstly, I would acknowledge her beliefs about her sugar intake and understand things from her perspective instead of abruptly countering her health beliefs. I would let her know that there are some truths to her statement with regards to her sugar needs and that sugar is no doubt important for her body's energy needs. However, I would then proceed to tell her and her husband that excessive sugar…	As a healthcare provider, I believe that we are responsible for each and every single one of our patients and it is our duty to advocate for healthy lifestyles to the best of our ability. Each patient would have different levels of readiness in terms of seeking to adopt a healthy lifestyle and thus, I would work with them with regards to their level of readiness. We as pharmacists can give non-ph…	We can advocate for a more healthy and active lifestyle in people who are not already adopting them. This is especially so for the sedentary individuals(e.g. students, office workers etc.) Again, we should work with them to assess their level of readiness to adopt a healthy lifestyle and find ways to allow them to be able to motivate themselves to start exercising more and keeping up with a more …
Submitted	Firstly i think the pharmacist would first try to understand things from the patient's perspective regarding her perceived health benefits of consumption of sugar and what she understands about diabetes. The pharmacist should then fill in the knowledge gaps or attempt to correct misconceptions that the patient has in a non-confrontational manner. The pharmacist can attempt to share some pregnancy…	Problems highlighted in the article include an increase in sedentary lifestyle, increased rates of binge drinking. I feel that a healthcare provider would try to encourage people to increase their physical activity and perhaps suggest some ways they can do so from the comforts of their own home. Healthcare providers should also encourage patients to reduce alcohol consumption by increasing awaren…	Promote healthier diet and lifestyle, increase awareness of complications related to obesity.
Submitted	The pharmacist should not outright dismiss her concerns and be empathetic with his response. He should be non-judgemental and identify the underlying reasons as to why she may have developed diabetes and work around it to find a solution that could fulfill her request for sugar intake, while at the same time managing her diabetes. The management plan should be patient-centric taking into account …	Healthcare providers can recommend and promote healthy lifestyle within the population. This is because while carrying out a healthy lifestyle, such as regular exercising, a healthy diet, regular checkup, and smoking cessation, the population can minimize the risk of adverse chronic conditions from unhealthy lifestyle (eg. high blood pressure).	A member of healthcare workforce can recommend a healthy lifestyle (eg. regular exercise), eat a healthy diet, regular and early checkup of overweight individuals.
Submitted	The pharmacist should first understand more about where such notions come from. Next, the pharmacist should correct any misconception that the pt brought up, explaining it patiently with scientific data and reasoning.	A healthcare provider would encourage all his/ her pts to remember to take up healthy lifestyle habits even in midst of Covid 19. This include a nutritious diet, exercise and good hydration. Also, a a healthcare provider would proactively suggest his/her pt to go for medical checkups such as blood pressure monitoring to check their health status and to take early actions if necessary.	Proactively, monitor the weight of their pts and raise up to pt if their weight is high. Then, they should offer lifestyle modifications to their pt in hope to control their weight.
Submitted	The pharmacist can firstly try to understand more about the patient and why she feels that way. The pharmacist can try to address any misconceptions that the patient may have and share with her more about the condition. The pharmacist can then try to educate the patient and her husband more about the condition and on how she can manage her condition. If possible, the pharmacist can share some exa…	I think a healthcare provider would try to promote healthy lifestyle after reading the headline of this article. Healthcare providers are in a good position to try to educate the public and promote healthy living since healthcare providers are equipped with the knowledge on how people can improve their lifestyle and live healthily. I think healthcare providers can try to start from themselves, to…	I think a member of the healthcare workforce would try to make use of their interactions with patients to try to educate patients on the importance of a healthy lifestyle and sharing healthy habits that could help to reduce the prevalence of obesity. I think a member of the healthcare workforce would also try to be more involved in health promotion efforts like participating in health promotion p…
Submitted	I believe it is important for the pharmacist to address the knowledge gaps and also address the patient's concerns. Firstly, the patient's concern lies in her plans to get pregnant and thus requires sufficient nutrition for her fetus' development. As such, it is important to highlight to the patient that sugar is not the only nutrient and that there are different sources of sugar including those …	I believe that healthcare providers can serve as an additional checkpoint at every patient encounter to sift out patients who fall into such a trend and to provide the appropriate counsel regarding lifestyle modifications. These chronic illnesses have been on the rise before COVID-19 began but healthcare providers play an important role in highlighting to patients the changes in lifestyle arising…	Obesity is a significant co-morbidity for a variety of chronic illnesses. With the trend currently influencing the young, it is important that we target children and by extension - their parents - with regards to a healthy lifestyle. This includes diet and physical activity as part of a healthy and balanced lifestyle. Healthcare professionals also play a role in analysing the trend and advising a…
Submitted	The pharmacist should attempt to find out what made the couple have such notions about blood sugar and pregnancy, to see if they are getting the misinformation from somehwere. The pharmacist should ask for more details on their notions, and ask why they think sugar is good for the body and the baby. The pharmacist should elicit their ideas regarding this topic and also the new diabetes diagnosis,…	A healthcare provider should try to make a difference by starting with their own family, and encouraging good lifestyle habits and also regular checkups, treatment adherence and good monitoring and control of any current diseases. They should also set a good example to others by taking good care of their own health. The HCP can use social media to share important and useful healthcare literacy in…	Eating is very much a social habit, and a child's eating habits are heavily influenced by the people around them. A HCP should once again, set a good example by having a healthy diet, and encourage their family and friends to do so. HCPs can engage in community outreach initiatives to promote healthy diets, ways to incorporate healthy eating into current habits without imposing too much restricti…
Submitted	The pharmacist should ask her what her fears are if she cuts down on her sugar intake. He should then address her fears and explain to her the risks of diabetes and what it could affect the child, be it directly or indirectly.	I think that healthcare providers should identify risk factors for HTN among their patients, and then address the risk factors.	I think that there is a stigma that once a person is on the path to obesity, there is no turning back. I think that healthcare providers can help to change that mindset via patient education and building rapport with our patients.
Submitted	The pharmacist would provide information to the patient and her husband to address their misconceptions on the diagnosis such that their notions on diabetes would change, in hopes that they would be able to better understand the diagnosis and adhere to her treatments or lifestyle changes.	A healthcare provider would advocate to their patients on the importance of trying to maintain a healthy lifestyle. They may also advocate healthy living to the general public via the media such as posters or advertisements.	A member of the healthcare workforce can share with the general public on the effects of obesity and advocate a healthy lifestyle by sharing on possible changes that can be made. They can also share with their friends and family on the trend of increasing prevalence of obesity and share some advice.
Submitted	The pharmacist could educate her and the husband on how to properly prepare for pregnancy by discouraging the excessive intake of sugars and carbohydrates. The pharmacist could refer the pt to an gynaecologist or obstetrician in order to address their concerns related to pregnancy. The pharmacist also has the role of counselling on diabetes management so that the patient is more aware of the nega…	Healthcare providers could attempt to promote healthier lifestyles in their respective areas instead of soley focusing on disease treatment. Using government-recommended guidelines to educate patients on the pros of healthier living will help to stem the rise of chronic sickness in the population. Areas for healthier living include a more balanced diet, physical exercise and cutting down on smoki…	Members of the healthcare workforce could begin to inform those around them with such statistics in order to influence their beliefs regarding obesity in singapore. Hopefully, the informed individuals will take extra steps to control their own weight such that they do not contribute to the rising proportion of obese individuals in singapore.
Submitted	Firstly, we would have to ask her why she believes this is the case, as it is important to understand how the patient thinks and feels about their situation. We need to ask the husband why he agrees with her, as his beliefs may play a huge impact on her life. We definitely must clear any misconceptions she has about her condition, this is very critical to ensure that she does not harm herself in …	As healthcare providers, we must all take these situations very seriously, as it may cause many downstream effects and inflict greater cost. Raising awareness is the first step to healthy living, regardless of the healthcare job. As healthcare providers, we are the first in line to know what is good and bad for the human body, and as such it is our responsilbity to proactively educate the public …	Education is key in any preventive care, and it is important for healthcare parents to not only educate the patient on the importance of healthy living, but also the caregivers, especially in the cases of children, which would be to teach parents and guardians of what a healthy diet and exercise routine would look like. It would be ideal if we could target schools and nurseries since the group of…
Submitted	1. Ask more about their preconceived notion and try to understand why they think in that manner, while being empathetic etc. 2. Explain to her the benefits of consuming sugar and its uselessness in pregnancy 3. Explain to her the consequences excess sugar can have on her diabetes 4. Ask them what are their thoughts on what they have heard and whether they are willing to change their mindset	Try to incorporate healthy living awareness/education into healthcare services if possible	Conduct campaigns, webinars, workshops, clinics, to educate and guide obese/ at-risk people to manage their diet and exercise
Submitted	Type 2 diabetes is a disease condition that will progress if she continues her diet which high in sugar. As her diabetes progress, it will lead to many complications such as diabetic retinopathy, chronic kidney disease and poor healing wound that may result in amputation if they are not well-managed. Given that she is at such a young age, these complications will negatively impact her quality of …	Given the spike in high blood pressure and diabetes over the past 1 yr, it would be very important for healthcare professionals to understand what are some risk factors that could have contributed to the spike in number. Subsequently, with the insight gained healthcare providers will be able to implement more services to manage those risk factor hopefully decrease the rate of increase of prevalen…	As healthcare professionals, it is imperative for us to begin raising awareness on the seriousness of the obesity problem given that it predisposes one to many metabolic syndrome From the video, it is noted that around 10% of 5 years old are overweight and these children may carry their habits into adulthood. Hence, as a member of the healthcare workforce, it is important for us to help raise awa…
Submitted	Do not deny the patient's view upfront in a direct manner. Take time to hear the patient out regarding her reasonings and concerns first. Subsequently, slowly educate her regarding the need to get her diabetes treated and clear her misconceptions in a assuring way.	As a healthcare provider, there is a need to check the patient in a wholistic manner, not just dealing with the presenting complain of the patient. As hypertension usually is clinically silent until rather late stages, and we would not want to wait until then to only detect it. Even a general casual investigation would be helpful. Through that, healthcare providers would be able to identify these…	Encourage a healthy diet and active lifestyle in the populations. Even just by starting with one's own family and friends is a good step forward.
Submitted	As a healthcare advocate, it is important we clear the misconceptions that patients have about their health in a respectful manner. This is such that the patients would have more adequate and substantial knowledge to empower themselves to manage their own conditions well, leading to improved clinical outcomes.	As a healthcare provider, it is important we raise awareness in the general public of the importance of keeping ourselves healthy such as diet and exercise. From my experience in PECT1, the Dietician I was attached to not only counsel patients on their diet and general wellbeing, but she also was involved in raising awareness of the importance of a healthy diet via Brochure and Poster Designing f…	Perhaps members of the healthcare workforce can work to advocate for healthy eating and exercise to various patients in the community. Patients who come in with a slightly high BMI can be counselled on the benefits of keeping their BMI at an optimum range and also be given options to manage their weight. Each member in the healthcare workforce can play a part in rasiing awareness, be it in the co…
Submitted	The pharmacist should acknowledge the patient's feelings and encourage her that it is good that she has well intentions for her body. However, it is important to explain to her that a well-balanced diet is able to provide sufficient sugar that her body needs and excessive sugar intake could instead do more harm than good. Furthermore, now that she has T2DM, her body is resistant to insulin, thus …	Reinforcing healthy behaviours such as exercising, controlling our diet, smoking cessation and obtaining sufficient rest.	Educating the public on the complications of obesity, including both parents and children. Enforcing healthy eating and exercising habits in school.
Submitted	Make use of TTM to gauge which stage the patient is at in terms of cutting down sugar, and offer a quick advice on the harmful effects of over-consumption of sugar to type 2 diabetes patients	Healthcare providers can offer to counsel patients more on healthy eating and lifestyle e.g. exercise by motivating patients to establish goals via motivational interviewing.	This issue requires a multi-pronged approach, not only via concrete measures such as implementing healthier choices in school canteens, more fitness sessions, but also more communication to parents to enforce healthy behaviours among their children.
Submitted	Ask the patient wher she has gotten the information from. provide her with pamphlets on information regarding healthy diets and diabetes Refer her to an ob/gyn to allow her to recieve the appropriate information. ask her on her current lifestyle and sugar intake.	I think the easiest route to go would be to first start with their friends and family. This phenomenon is likely due to the increased sedentary lifestyles of singaporeans as they are not more confined tot heir desks at home havint to work from home. We can start by encouraging them to be more active, taking more breaks and go on short exercise sessions if possible. from there, hopefully they will…	ramp up public education. Many of times, obesity can be caused by poor diet choices and by the lack of an active lifestyle, both of which can be and have to be changed (althought not so easily) by the person themselves. providing more education can potentially help sway the minds of such individuals/their parents. By lettingt hem know of the risks and detriments that childhood obesity can bring, …
Incomplete
Submitted	Educate the patient on the dangers of over consumption of sugar and explain any misconception or misunderstandings that the couple has	Educate patients on the importance of maintaining a healthy lifestyle as well as motivate them to find ways to maintain the healthy lifestyle	Encourage and educate people to maintain a healthy diet, exercise regularly as well as educate them on the potential health conditions that can be avoided through a healthy lifestyle
Submitted	As part of shared decision making, we should not outright dismiss her opinion but to find out the reasons why she would think in this way (eg. self-research, heard from friends or family). We should also inform her of the dangers of the diabetes (Poor control of diabetes during pregnancy increases the chances for birth defects and other problems for the pregnancy). In formulating a care plan, we …	We should emforce the notion of healthy living among our patient's: especially as patients may find difficulty in obtaining regular exercising and active lifestyle due to covid disruption. Promoting regular exercise, active lifestyle and healthy diet are some of the things we can do as healthcare providers. We should also promote regular check ups eg. FOBT and BP measuring to ensure quick treatme…	Promote healthy diet and regular exercise especially to parents as the youtube video mentioned that mothers can influence their children's choices significantly.
Submitted	We should first acknowledge her sentiments about the diagnosis of diabetes at such a young age. This will help to establish a trusting relationship between us and the patient. Then we will need to ask more open ended questions to find out more about her beliefs of needing all the sugar the body can get. This not only helps us identify potential misconceptions, but also allows us to find lapses wi…	Healthcare providers can utilise interpersonal and motivational interviewing skills to promote the benefits of leading a healthy lifestyle. The actions that we can carry out differ based on the scope of our practice. In community practice, because of the highly accessible nature of community pharmacists, we can give healthy living tips on patients who approach us whenever the situation allows. In…	It is essential for healthcare workers to not only focus on secondary prevention of diseases due to obesity, but also advocate for primary prevention of obesity within the general population. As health advocates, it is not enough to treat diseases but prevent diseases as a whole to reduce the burden on our health system. Public health measures, such as nation-wide exercise programmes to promote e…
Submitted	Empathy is key in this scenario as she is clearly taken aback by her new diagnosis. We can prompt her about her ideas and concerns regarding diabetes, allowing us to address her concerns, provide her with the information she needs to know and address misconceptions of diabetes that she might have. We can reassure her that there are multiple ways to go around with diabetes. If she is comfortable a…	Seeing how there is a growing concern around chronic diseases and unhealthy lifestyles, I believe that we should first address the concern of unhealthy lifestyles. It is key in the primary prevention of many diseases, including high blood pressure and diabetes. As healthcare providers, we can promote healthy eating, focusing on food labels that have the healthier choice labels. Educating the publ…	Focusing on healthy diets from a young age is necessary as it was stated that many children who are obese remain obese as adults. As such, we need to educate parents on the kind of diet that parents should give their kids and start adopting healthy eating habits from young. As parents are also seen as role models for children, they should also eat healthily so that kids can adopt these healthy ea…
Submitted	Acknowledge the patient's opinion, and ask for permission to share my opinion about diabetes. Go on to explain that sugar is important for energy and getting pregnant, but there is risk and reward, and diabetes can have severe implications on the mother's life. I would add that going forward, it is important that the mother has the energy and good health to take care of the child, and I would use…	I think there is not much a healthcare provider can do, as we shouldnt be forcing patients to stick to diets or to do things they do not want to do. However for patients at high risk, we should provide them with the necessary information and risks that they face if they continue with this diet, and allow them to make the decision whether to continue on their unhealthy lifestyle. If they decide th…	The video points out the importance of starting young, and I think healthcare providers involved in child care (e.g. gynae/paediatrics) should be aware of this unhealthy trend and provide counselling when solicited by the parents. Similar to qn 2, we should not force parents to change their children's diet as patient autonomy is important, but instead be prepared if they ask for more details on t…
Submitted	Pharmacist can ask them why they believe sugar is important for preganancy and ask them for their opinons. Pharmacist then can share different studies conducted on sugar consumption and preganncy to change their opinion on their sugar consumption	the healthcare provider should try to find out the reason why peopel are becoming unhealthy in times of COVID-19 and ask his patients abotu their lifestyles. He has to find out more about their patients lifestyles so that he can recognise unhealthy habits devloped during COVID-19 pandemic and offer assistance to fix unhealthy habits that can possible worsen people's health,	as a member of the healthcare workfoce, he should promote healthy campaigns to their patients by encouraging them to eat healthier and exercise more frequently. He can also initiate campaigns for members of public to take part to live a healthier lfiestyle.
Submitted	The pharmacist's role in this scenario is the aid the patient in their understanding of diabetes by sharing correct misconceptions the patient has about diabetes. This can be done via patient education. first, the pharmacist should say that it is true that the body needs sugar, however, sugar levels in the body need to be maintained within a certain range. For diabetes, the body lacks the appropr…	Healthcare providers role is to aid at risk patients and guide them towards healthier lifestyle choices. This needs to be done not in a forceful manner, but with a soft touch and with certain finesse. Asking patients to drastically change their lifestyle and habits would seem like an attack on them and thus they would be less likely to change this. As a result, a lighter method is needed to slowl…	While there is little that a healthcare worker can do on his own, a collective effort would make a huge difference in obese rate. They need to adopt a mindset that allows them to steer patients with unhealthy habits towards a healthier goal. This can be done by providing easier and less troublesome alternatives for them to turn to that wouldn't later their daily lives so much. Such as taking the …
Not Taken
Submitted	The pharmacist can counsel the patient using Motivational interviewing techniques to find out why the patient has such notions. Additionally, the pharmacist can provide services and options to manage her newly diagnosed Type 2 diabetes.	A healthcare provider such as a pharmacist has a responsibility to promote health advocacy amongst the Singapore population. This can be in the form of campaigns through social media or even just in their practice. On a larger scale healthcare providers will have to work with policy and decision-makers to draft out a public health improvement initiative to improve the situation.	It appears that there is an increasing obesity trend in children and teens. Hence, a healthcare worker can start with health habits education in schools and also to parents. These education can include diet, exercise and health and nutrition literacy.
Submitted	Acknowledge the patient's concerns, then let her know that her condition involves her blood sugar level being consistently higher than normal. Hence, the medications for diabetes would be to lower her blood sugar level to normal levels if taken/used correctly. Reassure her that such treatment would still allow her to have sufficient blood sugar to undergo pregnancy, and inform her that low blood …	I would think that a healthcare provider would possibly try to look out for the health of their family members and encourage them toward actions constituting a healthy lifestyle. At work, they would take some additional time to ask patients and/or caregivers about their recent circumstances, so as to pick up any underlying issues they could be facing in their everyday life which might steer them …	They would recommend healthy eating, exercise and other healthy lifestyle activites to obese or at-risk of being obese patients, while also asking about their reasons for their current lifestyle and barriers to adopting a healthier lifestyle. They would also try their best to inform such patients of the possible complications of obesity and hence the benefits (or avoided risk) if they manage to r…
Submitted	Be empathy and understand that it can be depressing to find out that she was diagnosed with diabetes at such a young age. Inform her about high sugar dieting can bring harm to both motherm and baby and also increases babies' risk of birth defects, stillbirth, and preterm birth. Using motivational interviewing to encourage her to lower her daily sugar intake and work with her to come up with a bes…	More follow up with the previous patients about their lifestly management so that they are less likely to revisit the hospital again and spend more time to counsel patients on the importance of living a healthy lifestyle during dispencing of medications.	Encourage Singaporean to do yearly check up, from there onwards, healthcare member can counsel on some of the risk factors and provide some non-pharmacological methods for them to live a healtheir life.
Incomplete
Submitted	The pharmacist can understand the foundation and sources of the patient's beliefs and try to understand them fully. Then, the pharmacist should try to slowly challenge these beliefs in a logical way, without directly challenging the patient's belief system and without offending her. By understanding and respecting the patient's beliefs, the pharmacist can subtly try to bring in the alternative po…	The healthcare professional should continue to encourage patients to exercise and eat healthily. It is also important to share with suspected at-risk patients more about products they can utilise to bring down their blood pressure, such as salt substitutes. Healthcare providers should also advise patients more about the importance of regular blood pressure readings and empower the patients to be …	As it is mentioned that many obese people are obese from a young age, it is important for healthcare workers to educate parents on the importance of exposing their children to healthy foods from a young age so that they can inculcate healthy eating patterns to their children, and it is much more likely that these patterns will continue into adulthood. Healthcare practitioners should also promote …
Submitted	The pharmacist should educate the patient on the dangers of diabetes, the risk of associated complications in the event her diabetes is uncontrolled, as well as the ways she can keep it in check. Given that the patient is misinformed on the subject of sugar intake in diabetics her age, her misconceptions should be corrected in a gentle manner without belittling her knowledge on the matter. The ph…	Patient education becomes even more important as these chronic diseases will require substantial sustained changes to one's lifestyle. A healthcare provider should also be empathetic of the current situation, as the pandemic may have very well greatly impacted patients' lives in a negative way such that unhealthy lifestyles may have been an inevitability as opposed to an active choice by the pati…	A member of the healthcare workforce could choose to actively seek out opportunities to educate children on the importance of diet and exercise as well as teach simple ways to stay healthy, perhaps in an educational setting. Similar opportunities to educate parents would also be crucial as they are the biggest influence on their children. However, all this remains contingent on whether the curren…
Submitted	The pharmacist should still try to explain to the couple about the risks of doing so, as that may not be the best for the patient. The pharmacist could suggest healthier solutions for the patient, while at the same time not compromising her chances of getting pregnant (which is her concern).	A healthcare provider could reach out to the public regarding how to lead a healthier lifestyle. And perhaps encourage the public to monitor their health / do screenings / go for their regular checkups if they have not been doing so.	Such a member of the healthcare workforce could collaborate with schools or the relevant ministries to encourage healthy lifestyles in children / families.
Submitted	- Explain to her risk factors for diabetes: e.g. diets, genetic, other diseases - How the insulin works and relates to sugar levels. - Suggests ways for preparing for getting pregenant.	- Educate people on making health food and doing exercise at home. - Raise the awareness of increasing rates of high blood pressure. - Suggests ways to relieve stress, probably due to covid-19 situation. - Smoking cesation and mangament on alcohol abuse, as people may have more time smoking or drinking alcohol to relax.	- Educate on the parents on their diets and food choices. - Suggests obese check when patients come to the pharmacy. - Educate on exercise
Incomplete
Incomplete
Submitted	The pharmacist should be empathetic to her situation and address her beliefs that more sugar is needed for her young body and for her to get pregnant. The pharmacist should provide necessary education on the importance of maintaining a lower blood sugar level in managing her diabetes and the impact of diabetes on her preganancy.	A healthcare provider would advocate for non-pharmacological prevention of chronic conditions such as hypertension. For example, a healthcare provider could encourage patients of all ages to exercise or eat more healthily with a diet with less salt as part of a healthier lifestyle so as to prevent blood pressure rising. This is to promote early prevention of such conditions.	A member of the healthcare workforce should take action by encouraging new parents to watch their children's diet and increase their exercise as from a young age, these will define their childrens health as well as habits as they grow up. I feel that those working in pediatric clinics may have a bigger role to play in highlighting the consequences of childhood obesity as well as what parents can …
Submitted	The pharmacist should first explore the patient's thoughts and beliefs as to why she feels that way. This will a better understanding of her views so that the Pharmacist can see how best to educate the patient on the harmful effects of Diabetes and having a poor control of sugar intake. It is better to approach this in a non-confrontational manner so that the patient feels heard which could allow…	I believe that the healthcare provider can make it a point to promote health advocacy during patient contact. Regardless of whether in the inpatient, outpatient or acute setting, it is important to remind our patients that lifestyle habits and choices can build up, and that it is especially important to watch what we eat and drink. In the long-run, poor lifestyle habits and diet can contribue to …	On a more institutional scale, promote multisector coordination to campaign and encourage the intake of healthy diets: - Health promotion board working alongside with the IMDA to promote advertisements and posters on television, broadcasting and social media. These campaigning efforts should focus on how lifestyle habits and diet have an impact on long-term health, and how they can lead to diabet…
Submitted	The pharmacist should clarify the misconceptions that the patient has about excessive consumption of sugar and also inform the patient of the negative health impacts that it can have on her health. Especially since she is planning to get pregnant, it is crucial to explain to her that diabetes that is not well controlled during pregnancy can affect her health in the long run and can also be risky …	I think it is important for healthcare providers to ensure that the general population is educated on this spike in high blood pressure numbers to show the severity of impact that COVID-19 has on our lives and our quality of life. Moving forward, it is definitely crucial to properly educate the population on ways that they can better manage, control and improve their high blood pressure condition…	1) Organise more timely health check-ups in school to check on the student's BMI and general health 2) Encourage students to cultivate a healthy lifestyle and highlight the importance to them for doing so through school talks and provide them with some lifestyle modifications that they can consider 3) Get schools to sell healthier food choices and use the Healthy Plate method to make sure student…
Submitted	It is important to educate the patient and correct her misunderstanding. However, it is also important to do so in an encouraging and nonargumentative manner. The pharmacist can also leverage on the couple's desire to get pregnant by explaining the health risks high blood sugar/ diabetes can have on her future child. Doing so will tailor the intervention to the patient, this making it more effect…	A healthcare provider could get more involved in primary prevention, by providing patient education on the prevention of hypertension, as opposed to only treating patients once they have already developed it. This is especially applicable for patients at high risk of hypertension or on the borderline of being officially diagnosed.	Similar to the previous question, a healthcare worker should become more involved in primary prevention of obesity. The video highlights the diets of young children as an important preventable risk factor, so healthcare workers could focus their efforts on educating parents with young children, expectant mothers, and those planning to have children in the near future.
Submitted	As a pharmacist, I would acknowledge her sentiments that she requires sugar since she is still young and is planning to get pregnant. However, I would counsel her on the risk of uncontrolled diabetes during pregnancy, which would lead to undesirable effects such as birth defects and other health complications to the mother. Therefore, I would encourage her to adopt some lifestyle modifications su…	A healthcare provider would encourage - more health screenings regularly - for patients that are on chronic medications, to adhere to their medications and come in for their check ups as scheduled - to encourage healthier lifestyle habits amidst the ongoing COVID-19 such as regular exercise, healthier food and drink options (either through education or incentives such as National Steps Challenge)…	- Policies on the food/drinks that are sold (sugar taxation, reduce the amount of salt/oil in products) - Mandatory exercise programmes especially in the students - Educate the public on the importance of a healthy lifestyle (healthy diet, regular exercise etc.) - Avoid weight stigmatisation/discrimination and display empathy in order to effectively encourage weight loss - Weight management progr…
Submitted	The pharmacist should first ask the patient on her understanding of diabetes, it's other potential risks and what can happen if she does not abide by a low-carbohydrate diet. In addition, the pharmacist should always show respect and care for the patient by listening to the patients priorities and goals of the therapy of her diabetes and come to a common agreement on the medications to take as we…	I feel that the best thing a healthcare provider can do is to educate the public on the importance of keeping ourselves healthy and the ways in which we can do so such as exercising, having a balanced diet. This can be done by holding healthcare sessions at hospitals and community centres.	A healthcare member can actively promote a healthy lifestyle by engaging the community in activities such as exercising and eating healthy. For obese patients, a healthcare member can make sure to check the BMI of the patients and counsel them on points to take note of if their BMI is not decreasing.
Not Taken
Incomplete
Incomplete
Submitted	I would suggest the Pharmacist to address the gap in knowledge when it comes to being diagnosed with diabetes at a young age. For eg. type 2 diabetes can lead to many adverse effects on the patient as well as her future child if it is not well controlled. It is important for the pharmacist to develop partnership with both the patient as well as her husband to facilitate an informed decision when …	Ultimately, a patient has the right to decide their own care. With the pandemic going on and people are leading more sedentary lifestyles, a healthcare provider can provide information to encourage people to become more active. Eg. performing physical activities in their own home to ensure that they maintain an active lifestyle. Additionally, a healthcare provider can inform their patients of the…	Dietary habits usually start from young, hence the target audience for a member of the healthcare workforce after watching the video would be parents and schools. Developing a partnership with parents are important to build rapport and facilitate effective communication when it comes to discussing what their children are eating on a daily basis. The goal would be to negotiate behavior and reach a…
Submitted	Explain to the patient that insulin resistance can be developed and that the body does not need too much sugar as it can regulate. Hence a healthy and balanced diet is important especially when she is trying to conceive as her diabetes may worsen with pregnancy.	Healthcare provider should advice patients to participate in a healthy lifestyle especially with the rise of covid infections as there may more symptoms experienced if they are infected. They can also provide some methods to be healthy such as diet modifications or some physical activities.	Healthcare providers should participate in preventive measures in young children. Such as educating them on the risk of developing diabetes and other chronic diseases if they do not manage their diet and lifestyle habits to reduce obesity rates. For example, choosing healthier drinks and snacks and participating in a more active lifestyle with their friends and family.
Not Taken
Submitted	Firstly, the most important is to listen without judgements and try to understand where her sentiments are coming from. The pharmacist should probe the patient's understanding of sugar sources by asking open-ended questions. eg Which foods do you think sugars are found? Do you know that rice/ unhealthy food is a form of sugar? Secondly, the pharmacist should assess whether the patient's health li…	Prevention is always better than treatment/cure. A healthcare provider should seek to recommend patients to lead a healthier lifestyle one step at a time to prevent future diseases such as diabetes and hypertension. Examples include promoting the consumption of food with healthier choice symbols, walking for 10 minutes a day, basically giving exact examples of how to tackle the risk factors so th…	When talking to the general public or patients, always emphasize how non-pharmacological methods such as eating right and exercising enough have a monumental impact In reducing the risks for many many diseases. But the more important point is that when recommending how to achieve a healthier lifestyle, we should provide specific examples on what can be done and not just give general answers (such…
Submitted	Initially, the pharmacist should acknowledge her desire to keep herself "well-nourished" to prepare for pregnancy. The pharmacist should then ask the patient and her husband about what they understand about sugar and its effects on the body (ideas), and what concerns they have about reducing sugar intake if it is not already said or implied by the patient. Afterwards, based on the information pro…	One option would be to counsel patients who are at risk of chronic diseases about their potential risk of contracting it and what they can do to prevent it. Furthermore, if the patient already has these chronic diseases, there should be greater emphasis and counselling on pharmacological and non-pharmacological measures to intensify efforts in controlling the chronic disease, as far as the action…	It is indicated that the preschoolers diets can affect obesity in the longer run, and the preschoolers diets are in turn affected by their parents' diets as well. Therefore, healthcare professionals should engage with mothers more to advise them on having a healthier diet, including the benefits of doing so and the risks of maintaining an unhealthy diet to both themselves and their children. In p…
Submitted	I would empathize with her notions and reassure her that we would help her manage her new condition by providing non-pharmacological advicec to her. Also, I would explain the drugs prescribed to her and counsel her about benefits, dosing regimen, precautions, and side effects.	More counseling points on lifestyle modification and promotion of healthy lifestyle awareness.	Join the campaign of promoting healthy diets and advocation of more physical activity.
Not Taken
Submitted	Understand her point of view, empathise with her, start off slow by attempting to lower her sugar intake first as it is very hard to completely quit sugar all of a sudden. Explain the benefits of cutting off sugar and some complications that may happen if type 2 diabetes is not well controlled. If done well, the patient may understand the need to be healthier and eventually lower / stop her sugar…	Encourage patients to lead a healthier life by eating a more nutritious diet with fruits and vegetables, exercise more, and have ample amounts of sleep.	Organise a talk about childhood obesity, inviting parents and caregivers to attend it. Help them by guiding them on how to plan children's diet and also talk about the effects of unhealthy diets that may lead to obesity even in adulthood.
Submitted	The pharmacist should explain the consequences of diabetes and how it can actually worsen during her pregnancy. The pharmacist should explain that diabetes is prevalent even in younger individuals and explain how her condition can be managed with minimal side effects. The pharmacist can also start the patient on drugs that can be continued even during her pregnancy to ensure that she does not hav…	There is a hike in blood pressure and this can be attributed to the fact people's life have become more sedentary with covid-19. As a healthcare provider, it is important to raise awareness among people in Singapore about the negative effects of high blood pressure. There need to be more frequent screening to identify those who are at high risk to prevent them from getting a hypertension diagnosi…	Have health checkups in childcare and kindergarten to avoid potential children who might be obese. Then, contact their parents/guardians, and advise them about healthier diet options. Identify at-risk children and suggest them visit a dietician.
Submitted	The pharmacist could educate the patient and her husband on what type 2 diabetes is about, and explain to her why there is a need to control her blood glucose levels. With regards to her plans for pregnancy, the pharmacist could review the medications prescribed by the doctor, to ensure that there are no medications prescribed that is contraindicated for pregnant women, and also educate her on va…	A healthcare provider could inquire about a patient's lifestyle, especially on the exercise levels and diet, and could suggest beneficial exercises or diet plans to help patients maintain healthy diet and to encourage a healthy lifestyle	A member of the healthcare workforce could implement national programmes such as exercise programmes, or fitness programmes in the community, schools and workplace, as well as giving public talks to the general public to educate them on obesity and ways to prevent obesity.
Submitted	the pharmacist should politely clear the misconceptions that the couple has, teach them ways to cut down on sugar and inform them of the importance of adhering to her medications. Especially because she is planning to get pregnant, she should try to be as healthy as possible.	actively encourage patients and people around them to take proper care of their health through non-pharmacological measures, go for health screenings and if they are on medications, to adhere to their medications	Encourage people to eat healthy and exercise more, in order to prevent complications due to obseity. Diet is most important, they do not need to cut down unhealthy food completely but should try to limit and eat in moderation.
Submitted	Firstly, the pharmacist should emphatise with the patient and her husband that they are planning to get pregnant. At the same time, educate them that diabetes will increase the risk of child defects in children. Hence, its important to manage patient's diet, especially since patient is planning for pregnancy. Take out a leaflet and educate her more about diabetes. Next, the pharmacist can ask the…	As healthcare provider, we understand that due to covid, many activities are restricted from being done outside such as exercising. Hence we can provide alternative workout in doors. In fact, we can suggest the physical activity to be a family bonding session so that everyone can keep fit together. Other than physical activities, diet with high sodium seems to be another issue. I feel although ma…	From the video, experts are advising people to start cultivating a good eating habits from young. Family members, especially parents, should influence their young to eat healthily by eating food with less salt, less sodium, less fats, more fruits and vegetables and an appropriate amount of carbohydrates. As a member of the healthcare workforce, we can start by eating healthily and influence our f…
Submitted	The pharmacist should first ask questions that allow him to gauge the patient's understanding of diabetes. Afterward, bridge any knowledge gaps present. Meanwhile, actively involve both the patient and her husband in the discussion so that their perspectives can be heard and tackled together with the help of the pharmacist. If possible, come up with a care plan that is beneficial to the patient's…	Organize campaigns that provide information or education on better self-management of lifestyle that can contribute to the prevention or management of chronic illnesses.	Actively encourage the public (or even friends and family members) to go for health screening. Also, a member of the healthcare workforce should proactively promote a healthy diet by providing information be it verbally or non-verbally (via leaflets or pamphlets).
Submitted	the pharmacist should explain to the patient the causes of diabetes and why should she manage her sugar intake to better control her diabetes and even help in her pregnancy. but this should be done in a non-judgemental way and open to hear any patient's concerns on why she think that she should consume all the sugars.	the healthcare provider should try to advocate for a better lifestyle during all his encounters with patients and convey to them the possible bad impact of chronic diseases like hypertension on health, although it may seem benign at this stage.	conduct school programs to both the students, hawkers and the parents on the importance of healthy eating. banning certain unhealthy snacks to be sold in school canteen.
Submitted	- Ask her why she believes her body still needs all the sugar it can get - Ask her what she knows about diabetes and the effects of diabetes on her health and pregnancy - share with patient about her diagnosis and how it can affect her health and her pregnancy in the future	- since there is an uptick in the number of chronic diseases, a healthcare provider would read up and familiarise themselves with the various diseases so that they are better able to treat their patients. They would advise their healthy patients on how to live healthy lifestyles to prevent themselves from developing chronic diseases earlier in life. They would also help their patients who current…	- tackling it early in children's diets: health advocacy programmes in schools, teach them about the important of eating healthy, and physical activity - mothers influence children's diets: find out the perceptions parents have about their diet and their children's diet. educate them on the importance of a healthy diet. Can give them tips on how to eat healthy e.g. use my healthy plate, look for …
Submitted	The pharmacist could start off by showing understanding towards her point of view/why she feels that way. However, as the patient has a misconception about sugar and what it can do to the body, the pharmacist should also clear this misconception. The misconception includes the fact that sugar can be taken in large quantities at a young age and that sugar would benefit her and her pregnancy. Addit…	A healthcare provider could be more educational, alert and proactive about the current situation with respect to the patients seen by them. A healthcare providers role in educating patients is paramount in closing the knowledge gap between practitioners and patients. Educating patients also helps in ensuring that patients take responsibility for their health and be more cautious in their lifestyl…	A member of the healthcare workforce could be more alert when treating children or families with young children. It would be important to counsel both children and their parents/caregivers on the ideal body weight of children of that age group. Both groups should be alerted of the effects of childhood obesity in the long run, including the physical and psychological impact it could leave on the c…
Submitted	The pharmacist should correct the misinformation and beliefs that the patient is currently aware of, while taking into consideration not to force what the pharmacist are teaching onto them otherwise they will not truly internalise what we are trying to convey to them. The pharmacist should provide her with information about her newly diagnosed Type 2 DM as well as steps to take from here abnout h…	I think that a healthcare provider in this situation can continue to promote active lifestyle that can be maintained even through the pandemic, such as maintaining a balanced diet as well as encouraging physical activity, especially now even more so given that a substantial percentage of the population is currently working from home which reduces the amount of physical activity done by the people…	Educate the public (and with reference to the video, the target audience could be parents or caregivers) about the downsides of obesity (increased risks of many chronic diseases), how to reduce the risk of obesity or how to better manage obesity, and the importance of a healthy lifestyle.
Submitted	The pharmacist should encourage the female patient to cut down on her intake of sugar by opting for healthier food choices such as swapping white rice with a high glycemic index to brown rice with a lower glycemic index. Adhere to her medication and cut down on sugary beverages. Even if the patient is young, the pharmacist should emphasise on the importace of maintaining a healthy glucose level a…	Encourage the people around them to monitor the blood pressure occasionally and for hypertensive patients, they should monitor their BP levels daily. Other than monitoring BP levels, ensure that hypentensive patients adhere to their medications. To prevent one from being diagnosed with hypertension, we should emphasise on the importance of an active lifestyle and promote healthy eating habits suc…	Educate patients on weight management strategies. Examples include increase their physical activies daily such as climbing the stairs instead of taking lifts and increase the number of steps by participating in the National Steps Challenge. With incentives provided when one accumulates consecutive days of 10000 steps daily, we should acitively promote such a programme to encourage people to exerc…
Submitted	The pharmacist should explain what type 2 diabetes is and counsel the patient and her husband about the importance of moderating sugar intact in order to manage her type 2 diabetes. The pharmacist should also correct her misunderstanding that sugar is necessary for her to get pregnant. Instead, controlling blood sugar can prevent ageing of egg cells and optimise chances of pregnancy.	A healthcare provider can actively advise their patients on the importance of maintaining an active and healthy lifestyle in order to minimise the risk of future disease development as many of these chronic conditions are preventable and suggest ways to improve their lifestyle, such as participating in moderate exercise 40 minutes per day for 5 days a week or cutting back on saturated fats and su…	They can educate parents on how obesity in childhood are likely to persist into adulthood and the health imploications on children as they grow up. They can provide suggestions to parents on how to help their children maintain a healthy weight by exercising or eating a healthy diet. Educating children on how exercise and a healthy diet is also important to instil the need to lead a healthy lifest…
Submitted	The pharmacist would get more information about her current lifestyle and diet, ask if she has any concerns regarding having to manage a new condition, and educate the couple on the risks and disadvantages if she continues to decide to not be more cautious with her sugar level and not properly control her diabetes. However, the pharmacist should not be too aggressive in trying to convince the cou…	A healthcare provider would advice their patients to be more conscious about their lifestyle and diet and potentially come up with infographics to raise awareness of the negative consequences if one continues such unhealthy lifestyles.	As a member of the healthcare workforce, they can actively educate those around them like families and friends about obesity and the risks and consequences of being obese. Furthermore, they can actively encourage those around them to choose healthier choices and cut down on unhealthier food. They can also work on conducting campaigns, educational booths and talks targetting school going children …
Submitted	Pharmacist should step in and correct the misconception that the patient had. Pharmacist can explain the possible risk factors that result in diabetes. He can then explain what the patient can do to control the blood sugar level so as to continue her normal activity and for the health and safety of the baby in the future.	Healthcare provider have a role to play to advocate healthy lifestyle habits in terms of diet and exercise. They can also encourage public to go for regular screening and stop tobacco smoking in chronic smokers.	Maybe can educate the parents and children on the healthy eating habits. Eat adequate amount of carbohydrates, proteins and vitamins to ensure healthy growth of the children. However, need to eat in moderation, as too much may pose a problem. Excess intake of food may lead to other health issues.
Submitted	It is important to first establish the reasons behind such beliefs of the patient. It is important for the pharmacists to be display empathy, and avoid argumentation with the patient. In order to change the mindset of the patient and encourage her to reduce her daily sugar intake, we must first explain to her about the risk factors and consequences of early-onset diabetes and how this medical con…	As healthcare providers, we are not only involved in the diagnosis and management of illnesses in patients. Healthcare providers should be actively involved in disease prevention and control programmes. With regards to the current situation, it is important that healthcare providers enagage in public education on healthy eating habits, exercise, smoking cessation. Healthcare institutions place gr…	As a member of the healthcare workforce, we should engage actively in Identification, Education and Prevention. Firstly, it is important for healthcare providers to identify patients with a high BMI so that education and prevention methods can be provided to the patient, before it translates to greater health problems. This is especially so for students, as mentioned in the video where healthy ea…
Submitted	The pharmacist can educate her on the risk of getting diabetes at such a young age, and also correct her misconception. Furthermore with the patient planning to get pregnant, diabetes can further reduce her fertility rate, making it tougher for her. The pharmacist can then run through some lifestyle changes she can do, to reduce her sugar intake and therefore, prevent the worsening of her diabete…	After reading this headline, I believe healthcare providers should raise awareness of this issue to the society. This can be done via education and encouragement. For examples, when older patients do visit the clinic to get a fresh supply of their medications, health care providers can inform patients of this current trend through small talks with the patient. This can be followed by catching up …	The healthcare workforce can aim to encourage a healthier lifestyle in school. This can be done by encouraging healthier meals in school canteens such as replacing white rice with whole grains. Schools can also conduct health promotion classes to increase awareness on the prevalence of this issue. Physical education lessons should be conducted in moderation as well, to encourage activeness within…
Submitted	Educate the couple that managing diabetes is vital for a healthy pregnancy and proceed to plan the necessary steps to take in therapy.	Raise public awareness and counsel patients on healthy lifestyles and habits.	Propose and implement mandatory measures regarding diet and exercise in both public and private schools to health promotion board/ministry of education. educating children from primary school on health management. Parents should be informed via circulars as well to take note of their children's health.
Submitted	The pharmacist should first try to find out and identify what are the misconceptions that the patient and her husband have regarding diabetes and its impact, especially on that of pregnancy. The pharmacist should also be reminded to keep an open minded and neutral stance when speaking to the patient. Following the identification of misconceptions, the pharmacist should proceed to educate and coun…	A healthcare provider would seek to focus on preventive treatment-- to boost education of the general public with regards to living healtheir lifestyles as well as the signs to look out for and also working on barriers that might prevent patients from seeking an early diagnosis which could lead to better health outcomes. Therefore, a healthcare provider may seek to educate publich health educatio…	A member of the healthcare workforce would seek out the varying trends of obesity across the different age groups and also seek out the major contributing factors to this rising trend of obesity. Following this, he/she can develop ways to integrate non-pharmacological ways to manage obesity in his/her job scope to patients who are obese or at high risk. Other than this, healthcare workers should …
Not Taken
Submitted	The pharmacist can undergo motivational interviewing with the patient and ask her what she knows about diabetes and the negative impacts of diabetes. The pharmacist can also ask the patient about the pros and cons of keeping diabetes under control. The pharmacist can then identify the discrepancies and let the patient understand that diabetes does negatively affect the foetus as well if she does …	Advise the public about the right way to measure their blood pressure and make sure that their blood monitor cuff size is appropriate for them as all of these can affect the blood pressure reading. A healthcare provider can also provide the non-pharmacological methods in managing or preventing high blood pressure, such as restricting salt intake to 5-6g per day, moderate alcohol consumption to no…	Advise the public on the importance of healthy living. and the ways to prevent obesity, such as doing regular exercise 5 to 7 days a week, and avoid eating fried food and fast-food which are significant causes of obesity. The member of the healthcare workforce can also inform the public about the harmful impacts of obesity as obesity is a cause of many other diseases, such as hypertension and dia…
Submitted	The pharmacist should use a non-judgemental, empathetic way to communicate to the patient and understand her concerns before proceeding to inform her how important it is for her diabetes to be controlled. He should not lecture the patient about the consequences of not controlling her diabetes, instead he should work together with the patient to establish a common ground such that the patient hers…	A healthcare provider would be concerned about this situation and would try to do something about it. For example, they could influence their friends and family to adopt healthier lifestyles to prevent them from developing the diseases. In their workplace, they could come up with policies or campaigns to encourage the public to adopt healthier lifestyles.	A member of the healthcare workforce would work together with other members to perhaps come up with a nation-wide campaign tackling the issue of obesity, especially among young children as it seems to be more of a concern among them. The campaign could target parents of the young children and the children in school. Not forgetting, the campaign would also have to target the wider population so th…
Submitted	Inform her that he understands her concerns. However, there is a limit to the amount of sugar she can take as it will affect her condition. Inform her that sugar does not play a pivotal role in development of the body and that she can gain energy from other alternatives such as beans, vegetables.	Remind patients to do regular exercise in order to be in shape. Encourage friends and family to work out at home if they are scared of COVID-19 exposure and highlight the benefits of exercising.	Remind patients to observe a healthy lifestyle by doing daily exercises and having a healthy diet.
Submitted	The pharmacist should try to debunk the notions but do it in a respectful way while not offending or directly shooting down whatever the patient has to say. The phamacist should explained that it is possible to get diagnosed with diabetes at a young age, and should encourage the patient to start looking out for the sugar content in her meals such that she can start cutting down on high sugar item…	A healthcare provider would try to encourage citizens to lead a more smoke-free and less sedentary lifestyle. One can try to obtain a short medical history regarding each patient such that one can have a deeper understanding of the risk factors of the patients, and also be informed of the exercise regime one may lack. As such, a healthcare provider can then advocate for a healthier lifestyle to b…	A member of the healthcare workforce can start looking out for the diets and lifestyle choices in not only adults, but also young kids and children who display a potential risk of developing obesity. One way is to be cognisant of the healthy BMI values for children based on their height and weight, and also looking into the diet and exercise regime of children. Where appropriate, healthcare workf…
Submitted	The pharmacist should educate the patient on how diabetes works. The fact that the patient believes that her body still needs all the sugar it can get because she is still young is a misconception and hence, education is key to change the perspective of the patient in regards to the newly diagnosed condition. There is a need to tell patient that taking more sugar does not help the body because th…	Starting small, a healthcare provider can try to influence the people around them, starting from their family members and close friends. Then, once they are well equipped with the knowledge on healthy living, they may in turn influence their friends as well, causing a ripple effect. However, this impact of change is quite small. Alternatively, within the healthcare institution, healthcare provide…	When counselling patients who are obese, encourage them to lose weight and motivate them to incorporate some form of exercises into their daily routine. This helps to allow them to start having the habit of exercising. We can counsel them on the diet as well, and tips on how to identify healthy food. When parents take their child to come for health check ups, we can include healthy diet and exerc…
Submitted	As a healthcare provider, the pharmacist should take the opportunity to counsel the patient on the non-pharmacological methods of managing diabetes since the patient's beliefs and actions are not healthy and beneficial for her diabetic state. However, the pharmacist should not accuse or blame the patient for thinking that her body needs all the sugar it can get. Patients are not as well versed an…	Healthcare providers should jump on the opportunity whenever they can to offer health related lifestyle advice to their patients. While advising patients, they could let patients know about the potential risks they face if they do not take care of their health. After all, it is a healthcare provider's responsibility to educate and empower patients regarding their health. Since the fall in the cou…	If I were a member of the healthcare workforce, I would be worried about the situation as obesity could lead to a myraid of diseases which would put an additional amount of burden on our healthcare system. I would actively advise the public to engage in sufficient physical activity and to have a healthy diet in order to avoid being obese in the first place. I would also work closely with schools,…
Not Taken
Submitted	I think the pharmacist would first empathise with the patient in first acknowledging her surprise in getting diabetes, and showing understanding why the patient thinks that she requires the sugar. After that, the pharmacist would apply motivational interviewing in asking questions about her usual dietary intake of sugar, and how much she needs sugary treats in a scale. The pharmacist would than a…	I think that the high blood pressure and other related conditions could be due to the stresses of the pandemic. Regardless of the reason, I think that continuous education is important such that healthcare providers would come up with healthy lifestyle strategies or publicity materials to advocate for people to monitor their own health and practical steps that people can take. WIth the pandemic a…	I think that a member of the healthcare workforce will come up with a innovative programme to tackle obesity, such as customised diet plans. Many Singaporeans have high health literacy and also have increasing awareness of their own health condition, but do not have the means or knowledge to find out how to be healthier in a way that fits their body type. With the increase in the hectic lifestyle…
Submitted	The pharmacist should tell her that yes even though her body still needs sugar that is essential for her body to survive, too much sugar is not good for the body and eventually since she is trying to get pregnant, it can have harmful effects on the child during pregnancy and after birth. Along with her newly diagnosed Type 2, all the more she should not intake as much sugar as she can get as the …	Aggressively advocate for lifestyle changes	A member of the healthcare workforce would want to advocate for better education of diets in preschoolers and increase in physical activities for preschoolers to cultivate active lifestyles at a young age
Submitted	The pharmacist should ask the patient about why she wants to consume so much sugar, and elicit her ideas, concerns and expectations of the patient of being diagnosed with diabetes and getting it treated. He would take a detailed medical history before customising a care plan for this patient. The pharmacist can also express his concerns about the patient's diabetes and the dangers it brings if th…	A healthcare provider would educate the public about how to lead active lifestyles during the pandemic, such as engaging in exercise at home, eating healthily and avoid binge eating junk food to prevent onset of these diseases. A healthcare provider would also continue to offer assistance to people with newly diagnosed chronic diseases and help these people manage their illnesses and ensure they …	A member of the healthcare workforce can work on public education targeted at mothers, which emphasises on the importance of children eating healthily at a young age, since it was reported that mothers had a great influence on what their children ate at a young age. They could also go to schools to give talks to children on the importance of having a balanced diet, and give regular health checkup…
Incomplete
Submitted	The pharmacist should acknowledge her concern first that sugar is indeed important but explain to her that what diabetes as a disease do to the body's ability to react to sugar intake and the consequences of the progression of the disease	As a pharmacist I should give more health care related suggestion during interactions with patients as well as people around me, so as to do my part in bettering the community's knowledge on how to improve their general health	As member of the healthcare workforce, I give see people/family with signs of obesity suggestions to seek treatment or teach them how to spot alert signs to present worsening of the condition. I will also be encouraging for those who are undergoing non pharmacological treatment.
Submitted	The pharmacist should address her concerns and keep in mind that she is planning to get pregnant. He should then ask her if she is familiar with diabetes, and if she is, ask her to explain it to him. There may be some misconceptions that she has about diabetes, so the pharmacist can then pick them out and correst them when he gives a more detailed explanation of what diabetes is and why she canno…	A healthcare provider would, knowing this, now take extra care to look out for risk factors in patients. Patients who have more risk factors should then be educated and checked, and patients who are not in as much risk should also be reminded on the good lifestyle habits for them and their loved ones. Caregivers should be educated on the risk factors, and more regular checks should be conducted.	A member of the healthcare workforce must ensure that parents of young children are educated on the importance of balanced diets, why it is vital for their children to eat healthy, and the harms of obesity. Older children and adults should be alerted on this as well, so that they are able to better manage their diets.
Incomplete
Submitted	Show empathy while acknowledging her points. Understand more about her situation and why she thinks she needs to consume more sugar even when she has been diagnosed with diabetes. Let her know about the effects high blood glucose can have on these different reason she has stated and consequences. Encourage her to change her lifestyle habits through motivational interviewing. Come up with individu…	Be more alert when it comes to recommending lifestyle habits for patients. Be more motivational and realistic when setting blood pressure targets and non-pharmacological goals for patients.	Think of ways that could persuade the patients to take on a healthier way of living to prevent obesity.
Submitted	Firstly, the pharmacist should not dismiss the notions immediately. It would be extremely disrespectful to do so, and would do more harm than good. This is because when challenging these beliefs in an aggressive manner, the patient would feel that the pharmacist is mocking and looking down on her. As such, the goal should be to clarify the misconception in a gradual and respectful manner. This ca…	A healthcare provider would feel an increased sense of responsibility and pressure on him. This is a nationwide problem, and chronic diseases are becoming more prevalent. It is important to tackle every aspect of the problem, from prevention to diagnosis to treatment. Each and every one of these processes require the dedicated attention and effort of all HCPs.	He/she would should try to place the emphasis on education. For the issue of obesity, education is the most important factor to decrease obesity rates. As such, it would depend on what role the member of the healthcare workforce takes. As a pharmacist, our role lies mainly in patient education, unlike dieticians or nutritionists who can offer advice regarding diets and nutrition, or physiotherapi…
Submitted	The pharmacist would have cleared her misconception regarding the body requiring all the sugar it needs for pregnancy, followed by informing her on what kind of diet she can adopt for a healthy pregnancy as well as how to manage her newly diagnosed diabetes.	Counsel patients on their diets and lifestyle habits, try to implement schemes at their workplace which would help improve the diet and lifestyle of incoming patients, more marketing to increase awareness on the consequences of high blood pressure	1. Start with taking care of one's own family; diet, lifestyle and excercise 2. Increase awareness of health conseqeunces of obesity 3. Suggest alternatives to high fat/ high sugared foods
Submitted	1. The pharmacist would first empathise with the patient by saying something like "Yes, you must have been quite surprised by this diagnosis as we often hear about older people being diagnosed with diabetes and not so much for younger people" 2. Next, the pharmacist would explain to the patient that while that is the case, it is still possible for younger people to be diagnosed with diabetes. He …	A healthcare provider would need to do his/her best to advocate for healthier lifestyles as much as possible. For instance, during all clinical encounters with patients, the HCP can provide a gentle reminder to the patient to remember to exercise more (doesn't have to be intense exercise, simple exercises such as short walks around the neighbourhood can be considered as well), eat healthily (more…	A member of the healthcare workforce would aim to advocate for healthier diets among pre-schoolers - where the target population would be mainly the parents of the pre-schoolers (and the children themselves), since it was mentioned that parents have a great influence on the diets of their children. For example, they could organise health campaigns that advice parents on: What a healthy diet shoul…
Submitted	The pharmacist would provide patient counselling to assist the patient in correcting any misconceptions that she or her husband has, and also to explain to them the various lifestyle changes that can be considered to benefit her. Further discussions can also be done with the patient so that we can decide on what is best for the patient.	I think a healthcare provider could help spread awareness on the need to wear mask and take good care of personal hygiene (with regards to the COVID-19 situation), and at the same time also help members of the public understand that chronic conditions is on a rise in Singapore especially with the ageing population, and thus individuals are encouraged to go for regular checkups and to cultivate he…	A member of the healthcare workforce would explain to individuals on what a healthy diet contains during any available opportunities (such as patient visits or school engagement programmes or through providing information leaflets).
Submitted	The pharmacist should try and understand the patient's perspective and see where the misconceptions are rooted from. From there, the pharmacist can then voice out his concerns to the patient in an empathetic way and try and convince the patient of the possible complications if her diabetes is not under controlled. The pharmacist should speak in a non judgemental and empathic tone instead of sound…	Healthcare provider during day to day patient interaction should be more observant in looking out for patients who are at risk of being diagnosed with chronic illnesses and hence be more proactive in providing counselling and advices so as to prevent comorbidties. Apart from doing so in the workforce, health care worker can also start by talking to close family and friends so that their loved one…	As a healthcare worker, understanding that family has a huge role in childhood obesity, one should take a familhy based approach/ intervention where once they have recognised patients who are at risk of obesity, they should sit them down and counsel them by understanding what are the food habits at home or food options the child is exposed to.and from there emphasize the importance of parental ro…
Submitted	The pharmacist should rate how ready is the patient to should smoking. What can make the number lower? What can make the number higher? If the patient has any concerns, like scared of withdrawal symptoms, reassurance can be given to her and tell her the solutions to it by drugs. Tell her about the benefits of improving her diet and how it can help her diabetes, eg less prone to diseases in the fu…	The healthcare provider would join programmes to raise awareness for this phenomenon. Also with his daily interactions with his patients, he can check their normal lifestyle habits, and advise them to be healthier bit by bit without being too intruding.	Start first by taking action on yourself first, then slowly influence the people around you to take actions as well. You can also then join an awareness group to raise awareness of this unhealthy phenomenon.
Submitted	The pharmacist should correct the patient's misunderstanding regarding the fact that she needs the sugar to help her stay healthy as she plans to get pregnant in future. Instead, the pharmacist should counsel the patient regarding the importance of keeping her blood glucose levels within the normal range. The pharmacist could share with the patient and her husband the consequences of uncontrolled…	A healthcare provider should advocate for the importance of maintaining a healthy lifestyle and ensuring that chronic diseases (if any) are well managed. They could start by conveying the importance of choosing the healthier options when eating out and advising people around them to exercise regularly. Regarding the management of chronic diseases such as hypertension and diabetes, a healthcare pr…	With regards to this issue, I think as a member or the healthcare workforce, one should be a role model and educate the people around them. This can be done so by teaching them how to choose better food options and ensure a more balanced diet in order to maintain a healthy weight. On top of that, regular exercise is important in weight management as well. They should actively remind the people ar…
Submitted	The pharmacist would acknowledge the patient's surprise at being diagnosed with diabetes and use that as a starting point to discuss with the patient the importance of managing her diabetes early on. The pharmacist would address their misconception that she needed 'all the sugar' she could get, also sharing the recommended sugar intake values and providing her with information on how to plan her …	I think a healthcare provider with the mindset that prevention is better than cure would make it a point to counsel their patients on the importance of healthy living. The healthcare provider would find out about the patient's current health and habits and work together with the patient to tackle modifiable risk factors that contribute to unhealthiness. This would include giving tailored informat…	A member of the healthcare workforce would make it a point to raise awareness of the importance of a healthy diet. In line with campaigns, they could focus on educating children about healthy diets and empower them with the knowledge on how to choose healthier options. With the understanding that parents' eating habits influence that of their children, the member of the healthcare workforce would…
Submitted	The pharmacist should clarify her misconception about her body "still needs all the sugar it can get" as a diabetic patient is supposed to watch his/her sugar intake, regardless of age. Besides addressing misconceptions, the pharmacist should also inform the patient about the proper ways to manage diabetes.	I think for every individual patient, a healthcare provider will actively encourage high blood pressure patients to lead an active lifestyle other than taking blood pressure medicines to control blood pressure. This is especially so for low risk patients, in order to prevent them from starting blood pressure medicine at all. If the healthcare provider is more motivated, he/she may also discuss wi…	He/she will ensure himself/herself has an action plan to lead ahealthy lifestyle to prevent obesity, as it is important to ensure one is healthy and fit in order to have the capability to care for others. I believe he/she will also spread the ways of healthy living to his/her family members and friends, such as telling his/her mother to use less oil when cooking.
Submitted	The pharmacist should probe on what the patient's and husband's exact beliefs are and where they stem from. Subsequently, the pharmacist should explain in layman words why her believes may not be true and even if certain facts about sugar may be true with regards to pregnancy, explain to her the possible harmful effects that diabetest may have on pregnancy	Propose policies to encourage healthier living such as healthier diet, exercising and lifestyle modifications to tacklet increasing hypertension trend.	Start by encouraging family and friends to eat a healthier, more balanced diet within the daily recommended daily calorie intake. Also encourage a healthier lifestyle by doing more physical activities with family and friends.
Submitted	The pharmacist should advice the patient to get your HbA1C to the recommended level before trying for pregnancy. This is because the closer it is to the ideal level, the lower the risk of miscarriage, birth defects or stillbirth. If the levels are too far above the ideal level, the pharmacsit should advice patient to manage her blood glucose more tightly before she gets pregnant. It is important …	There are a few things that a healthcare provider could do to promote a healthy lifestyle when we see patients. As a healthcare provider, we can employ motivational interviewing: we can ask patients what changes they feel they can make, then, in follow-up visits, ask what else they can do. We need to provide support to the patient, enabling them to take incremental steps toward better health. Thi…	When parents and children come to see us in the clinic, we should advice them regarding healthy diet planning and the benefits of engaging in an active lifestyle. It is important to educate the public how obesity is going to affect their health in general and what are the harmful consequences of being obese and how obesity might affect their children mentally and physically. Encourage the parents…
Submitted	The pharmacist should acknowledge that while her body needs sugar, she should still cut down on her intake of sugar. The pharmacist can then explain the importance of keeping her blood sugar level under control. The pharmacist should also explain that poor control of diabetes during pregnancy can increase the chances of birth defects or affect the pregnancy negatively which would not be ideal for…	A healthcare provider can advocate for healthier lifestyles by planning health education programs or campaigns. They can educate the public on healthier eating, importance of being physically active and the dangers of vices like alcohol and smoking.	Health campaign highlighting the importance of eating healthily and exercising targetting at both parents and their children. Teaching them the importance of eating food that are healthier and not to over eat and also the importance of exercising to maintain a healthy body.
Submitted	The pharmacist should explain to her more about her condition, so that she is more aware and informed about her condition, and to explain to her the risk of the continuing with her sugar habits.	Seeing that people in Singapore are becoming less healthy, for example, there was a 50% spike in prevalence of hypertension in just 2 years, and COVID-19 may worsen this situation, healthcare providers should first identify the possible reasons why such trends exist and why COVID-19 may worsen health outcomes in Singaporeans. After establishing the reason why health outcomes may have been comprom…	Members of the healthcare workforce can 1) make the public informed of healthier choices of food available, healthy dietary habits, and other ways to maintain fit and prevent obesity (eg through regular physical exercise) through informatory posters on social media platforms or at public facilities 2) make the public informed of detrimental effects of unhealthy food through informatory posters on…
Submitted	The pharmacist would have to educate the patient on the importance of regulating the amount of sugar she consumes. It would be good to acknowledge that she is partially right that her body would require sugar, however she needs to carefully manage her diet and strictly regulate her intake of sugar. The pharmacist could also emphasize the impact of consuming too much sugar on her diabetes and how …	A healthcare provider should start advocating healthy lifestyle to every patient they meet. They should encourage their patients to exercise and eat healthier food. A healthcare provider could also encourage patients to get their blood pressure measured so as to pick up on whether they have hypertension or not and tackle it earlier. As an individual, he/she could advocate healthy living to their …	A member of the healthcare workforce could encourage mothers to cook healthier meals for their children, explain to them the importance of cultivating the habit of eating healthily from young. One could also encourage all of their patients to eat heathily (e.g. more fruits and vegetables, eat food with less salt, sugar and oil). Members in the healthcare workforce can also advocate for healthy li…
Submitted	The pharmacist should first understand the patient's perspective of why she thinks the body needs all the sugar it can get. From there on, we can creafully clarify the misconceptions with the patient in a professional manner, helping the patient understand the harms of taking excessive sugar, and how much sugar the body needs to function. The Pharmacist should not jump directly into correcting th…	A healthcare provider should be a strong advocate in living a healthy lifestyle, couselling patients on preventive care. However, this issue is multi-faceted as it also involves public health measures and sociological understanding. It is not easy to overturn the roots of culture especially in cultural food, which is famously known to have high sodium and fat content. Perhaps those who are passio…	A healthcare provider should be a emphasize on educating their patients on living a health lifestyle. Most important factors contributing to obesity are lifestyle and nutrition. Dieticians would play a major role in this field as they are the experts in nutrition and lifestyle.
Submitted	The pharmacist can help to reconcile any misconceptions that she may have (e.g. need all the sugar it can get as she is still young and planning to get pregnant), and explain to her the ill effects of consuming too much sugar.	A healthcare provider would shift their focus of therapy towards non-pharmacological treatments, such as exercising	The healthcare workforce may encourage screenings for young children, or organise programmes inculcating the importance of exercise
Not Taken
Submitted	Fundamentally, it is crucial for the pharmacist to correct the notions of the female patient and her husband. Given that the patient was diagnosed with diabetes, it is imperative for her to monitor her glucose levels and keep them in control, to ensure her condition does not worsen or lead to more severe complications, especially given that she is of a young age. That being said, the approach tha…	Just by reading the headline of this news article, a healthcare provider might feel that the general health of the Singapore population has been declining recently, with part of it being attributed to the COVID-19 situation and people spending much more time at home. A healthcare provider in his/her line of work might place more emphasis or focus on getting to know their patients' lifestyle, habi…	A member of the healthcare workforce might start by advising their friends and family members to adopt healthier lifestyles. Equipped with the necessary medical knowledge, they can provide various options or ways that individuals can take to keep their weight in check, such as modifications to dietary habits, physical activity, food choices. Healthcare professionals may also encourage individuals…
Submitted	The pharmacist can come in by bridging the knowledge gaps of the patient and her husband regarding the need for sugar for her body in order for her to get pregnant in a non-judgemental way. The pharmacist can conduct motivational interviewing to identify where the patient and her husband got their information from and correct the misinformation.	With respect to the patients under our care, it is important to constantly educate patients on advice to keep healthy. It may be harder to conduct face-to-face visits with the patient given the current pandemic situation but we can make use of online platforms like Zoom to conduct teleconsults to constantly check in on our patients. On a bigger scale, healthcare provider should not be just concer…	It is important to promote the importance of conducting regular health screenings and check-ups to prevent complications in the future. This could come in holding information sessions for members of the community or even making use of social media to spread awareness. The public has to be equipped with the knowledge to recognise if they are at risk of obesity and it will be good for healthcare pr…
Submitted	A pharmacist would have to address the misconception of the couple, and she/he might cite statistics to show that diabetes can occur even at young age. Additionally, the concerns associated to diabetes at a young age should be made known to the couple, so that they are able to understand the need to cut down on sugar. Pharmacist can place greater emphasis on the consequences of diabetes on pregna…	Healthcare provider would place non-pharmacological counseling and advice at a higher priority, and take each opportunity to enquire more about patients physical activity, diet etc. They would also adapt to the changing covid 19 situation in singapore, suggest more home-based exercises so that masks need not be worn. This would ensure that those afraid of transmission can lead healthy lives from …	With regards to childhood obesity, a member of the healthcare workforce should emphasize on the important of changing of habits in both parents as well as children. This is because parents have influence over their childrens choices. There could also be more healthcare initiatives and reassessments in schools to provide healthier food, and increase physical education.
Submitted	Find out more about her existing knowledge towards diabetes, and why she has such concept (cultural, misunderstanding?). Educate the patient about diabetes knowledge. Discuss lifestyle changes and recommendations to the patient through shared decision making	Find out various motivations that patients have to maintain their blood pressure, and what has caused the change in decrease in motivation. Improve effectiveness of treatment plans.	Promote healthy environments to patients, and making use the opportunity during consultations to guide them towards healthy eating and active living. Bring knowledge into the community and advocate for healthy lifestyle changes
Submitted	Try to understand where she has this notion (e.g. from facebook?) Try to understand her conception of sugar - is it sweet drinks? or does it consist of carbohydrates as well? Educate that her body is unable to digest all the sugar properly, leading to high sugar level. Try to educate them both on their misconception, tell them the normal target of blood glucose level. Then try to ask about patien…	During normal consultation with the patient, can chat with the patient and ask how his/her exercise routine is like since covid started, since sedentary lifestyle is a risk factor of hypertension. (assume that less exercise due to covid restrictions) Then perhaps can suggest simple activites like following online workout routines (e.g. Chloe Ting workout), or taking walks around the neighbourhood…	Encourage healthy lifestyle with patients. If notice a patient putting on weight or being on the heavier side, maybe can start a conversation with them about exercise. Also advise parents to exercise more with their children, and feed their children healthy diets (mothers influence their childrens' choices)
Incomplete	The pharmacist
Submitted	I think we should first ask why is she thinking this way and also what are her beliefs first. After that, we can let her know that bad management of diabetes can affect her child in the future as well and that Managing diabetes isn't omitting of all sugar but more of just consciously controlling one's sugar intake and trying to reduce sugar intake	taking of Blood pressure when the patient comes to the clinic/visits the doctor will be good to also give quick reminders about eating healthily (reduce salt, sugar) that can contribute to high blood pressure and also exercising adequately (if they fear covid19 and dont wanna exercise outside can advise on home exercises) as a healthcare professional we can all play apart to advocate fro a health…	frequent height and weight checks good to mention about obesity during check ups can do advocacy around blocks as well -> volunteering to do so, to help spread the message for those with co-mobidities, when we are seeing them, and if they are overweight, we can help talk to them and find out some ways to reduce weight (shared decision making). I think that counselling, education can help to reduc…
Submitted	The pharmacist can educate the patient regarding the patient's beliefs. I believe that the pharmacist should do it in a way to find out why they think that way and how they came to the conclusion and correct them. The pharmacist can use the fact that the patient wants to become pregnant as a motivation for her to cut down on sugar and control her diabetes.	I think a healthcare provider can start small by educating the people around him such as family members and friends about the importance of living a healthy lifestyle to prevent the onset of diseases such as high blood pressure and diabetes. I think it is worrying to see this news as a healthcare provider and one can perhaps try to set an example to those around him to live a healthier ilfestyle.	On a personal level, they can influence those around them to have healthy eating habits and set a good example to others by actively advocating healthy lifestyles that are balanced with exercising as well. As a member of the healthcare workforce, they can also actively encourage and educate patients that they see to take small steps towards living a healthy lifestyle such as advocating exercises …
Submitted	The pharmacist should do his best and try to explain to the patient and her husband on the dangers and consequences of diabetes. In adition, try to find out any underlying reason to make her percieve that her body needs all the sugar it can get. As pt brought up her aim of conceiving, the pharmacist should reiterate the importance of taking care of her own health and give concrete suggestions she…	I think that a healthcare provider should take this opportunity to utilise his/her inherent power to influence the public or people around to have better health-seeking behaviors. Using the knowlege and skills of the profession, he/she can start by sharing the burden and problems high blood pressure can bring and how it can impact people through various factors like financial, social and physical…	A member of the healthcare workforce should understand the severity and do his/her best to convey this message to the public. This can be first done to the people arounnd you, prehaps family members and patients you see everyday. By using data to back up when trying to persuade the public, it can have a better effect and can let them understand how serious the situation is currently and how volat…
Submitted	The pharmacist should counsel the patient that Type 2 diabetes is due to too much sugar circulating in the bloodstream and that although she is planning to get pregnant, she still needs to cut down on her sugar. Discuss with the patient and reach a consencus that there are other nutrients she can provide for her baby and herself if she is concerned and educate her on how if she does not lower her…	A healthcare provider should advocate health as much as possible and not just treat patients based on their condition. Ways a healthcare provider can do this are: - encourage periodic check-ups and screenings to detect chronic diseases early so that the patient can better manage their condition and prevent downstream consequences - advice on how to live a healthy lifestyle (e.g balanced diet, exe…	A member of the healthcare workforce should identify overweight children early through regular health check-ups at schools and should counsel them on how to change their dietary habits before adulthood such as eating more fruits and vegetables and reducing sugar intake and also educate family members to help their child. A member of the healthcare workforce can also collaborate with schools to pu…
Submitted	The pharmacist should be respectful and try to explain to her that she should keep her sugar in control especially because there might be gestational diabetes which might affect her newborn.	Healthcare provider should be worried about the current trend and advocate for healthy lifestyle such as eating healthily, exercising. Healthcare provider can encourage patients, family and friends to live healthily.	I would start advocating for healthier living starting from people around me and patients (parents can then encourage their children to start adopting healthy lifestyle habits from a young age)
Submitted	Empathise with her situation, and clear any misconceptions she has about diabetes	Provide appropriate counselling and advice to patients who are at risk of chronic conditions by providing them with non-pharmacological measures to take	Advice parents on the non-pharmacological measures to take to reduce their child's risk of becoming obese, and advice on the potential effects of unhealthy diets and low exercise on their childrens' health in the future
Submitted	The pharmacist should express empathy towards their situation. It must not have been easy for the patient to be diagnosed with diabetes at such a young age and it is certainly reasonable for them to be considering conceiving. However, the pharmacist should advice on the appropriate steps for them to prepare for the pregnancy and correct the patient's misunderstanding. In order to have a safe preg…	I think a healthcare provider would start by sharing this news with friends and family, let people around them to be aware of the situation.	1. Work with relevant authorities to plan for healthier diets in school and workplace to facilitate healthy eating. 2. When a healthcare worker come across patients with medical condition that is exacerbated by obesity, or when the patient visit the clinic together with their children, remind them that it is advisable to keep the weight in check. Not only their own weight, but also the family mem…
Submitted	The pharmacist would not be dismissive towards the patient, but try to understand her point of view and where she had gotten these notions from. From there, the pharmacist should try to debunk her misconceptions in a respectful approach. For instance, he should explain that diabetes is a condition that can be developed at any age, and the amount of sugar that she consumes would definitely have an…	A healthcare provider would probably have to start thinking of ways to help the population become more active despite the current restrictions set, such that one can be mindful of their diet, exercise and lifestyle habits at home, even if going out to keep active seems less possible.	A member of the healthcare workforce should make it a point to increase the frequency of checks and monitoring done towards the health of Singaporeans, especially checkups in schools, hospitals, clinics etc. This health issue should be brought to light in order to raise awareness about obesity and initiatives should be rolled out to tackle it.
Submitted	Try to debunk her notions and tell her about the importance of keeping glucose under control. Tell her about the complications of diabetes, and how it can affect her and her baby in the long term.	A HCP can try to ask about their patient's lifestyles and advocate for change, by making suggestions to them and asking the public to make a change in their lifestyles.	Instill healthy lifestyle habits in patients, advocate for more active living and ask the patients to eat healthier.
Submitted	Encourage her to take small steps to make changes in her lifestyle by choosing food items with the healthier choice symbol and exercise more regularly. Inform her about the potential complications and health issues she may face if her diabetes is not well controlled, especially since she is planning for a pregnancy, she should be aware that poorly controlled diabetes may potentially cause complic…	Encourage patients to engage in a healthier lifestyle by accumulating 150 min per week of moderate to vigorous-intensity physical activity, which can also potentially help to reduce stress and eating healthier meals that includes a balance nutrition intake. zalso, encourage behavioural changes like smoking cessation and reducing alcohol intake.	Educate parents on healthy diets so that they will know to prioritize fruits, vegetables and fresh meat instead of convenience food like canned food etc. Encourage families to eat together at home during meal times and also exercise together as a family. Place more emphasis on makeing lifestyle changes so as to improve their health instead of focusing on reducing their weight, which may cause anx…
Submitted	Let the patient know that he understands where she is coming from but explain to the patient calmly that due to diabetes, her body is different compared to others and hence not controlling her sugar intake would actually be detrimental to her and her fetus.	Emphasise and convince patients to make lifestyle modifications whenever necessary. Pay more attention to early signs of hypertension to and counsel the patient accordingly to make lifestyle modifications quickly in order to prevent their condition from getting worse.	Whenever they encounter an obese patient / a patient on the road to becoming obese, be firm and convincing in their counselling of lifestyle modifications.
Submitted	The pharmacist should say in a non-judgemental and understanding tone that he understand her concern that she need sugar in her body to be pregnant for a healthy baby. However, the patient should be made aware that there are a lot of young people being diagnosed with diabetes nowadays and this is not un-common but should be taken seriously. Also, pharmacist should clarify the misconception about …	As a healthcare provider, I will be very concerned upon seeing this news. I will take the initiative to remind any patients that I serve to take more care of their health but in a warm and polite tone. If they are curious as to how or why, I would definitely share more with them about the ways to stay healthy and how the void-19 situation have affect us. Additionally, if i would to chance upon pa…	I would first lead by example by leading a healthy lifestyle suhc as eating healthy and maintaining a healthy weight. Hopefully, this can affect my family, friends or work mates. Also, I would give a gentle reminder if I happen to serve a family or a child accompanied by their parents about the importance of maintaining a healthy and active lifestyle. If they are open to listen more, I would love…
Submitted	It is important to address misconceptions in the patient's beliefs about diabetes and preganancy. However, if not communicated properly, this can lead to resistance and break down of trusting relationship. Thus, the pharmacist should probe further instead of immediately falsifying her beliefs. Ask her questions to understand where she is coming from, so that the pharmacist can tailor his response…	Healthcare providers, after reading this kind of news, can increase their efforts to counsel patients on the importance of exercising and living a healthy lifestyel for prevention of chronic diseases. Just a simple statement whenenver they come into contact with any kind of patient, be it through dispensing (pharmacist), consultation (physician), ward rounds (nurses), to advocate for healthy livi…	It is important to address misconceptions towards health. I think many preschoolers are obese because their parents think they are still growing, and giving them a lot of food to eat. Hence it is important to have public education about calorie intake and output, and how there must be a balance, even though the children are young. Healthcare workers need to actively counsel the public on healthy …
Submitted	Firstly to be open and ask non-judgmental questions to find out more as to why the patient thinks this way. Find opportunities to address the misconception and build upon knowledge of the harmful effect of taking too much sugar. Be understanding to the patient, without lecturing them and nagging at them about how sugar is bad. After, address the patient willingness to make changes to her daily li…	To address the root cause of the problem. For patients that visit the healthcare provider, the healthcare provider can find out more about the lifestyle of the patient. Check if the patient understands that the situation they are in is not good for them and that they are willing to make changes, even if it's small changes. In which the healthcare provider can advise the patient on some simple lif…	Can set up an event in schools which involves the parents. The healthcare providers come down to raise the awareness for the parents of their children about diets and exercising. Having a healthcare provider for the event, allows parents to have greater trust in the source and are more likely to make changes to improve the lifestyle of their children. This allows not only children to be kept heal…
Submitted	The pharmacist would explain the risks of not treating her type 2 diabetes and how taking sugar could raise her blood glucose level and negatively affect her. The pharmacist could also recommend sugar replacement such as artificial sweeteners so that she would be more willing to cut back her sugar.	A healthcare provider could firstly encourage the people around them and the patients they meet to engage in some simple exercise such as walking around the neighbourhood or using the stairs instead of the lift so that people would engage in a healthier lifestyle. Furthermore, they could come up with an online programme with some simple exercise that can be done at home so that people will engage…	Healthcare workforce could communicate to the students as well as their parents the risk of being obese and educate them on simple exercise and healthier diets they can engage in to reduce the likelihood of Singaporeans being obese.
Submitted	The pharmacist could try to understand where the patient was coming from and why she think that may be the case that she would need more sugar. Then from there he can correct any misinformation that may be present about pregnancy and steer them back on track. While doing this, the pharmacist should not approach this in an aggressive r demanding manner as it might deter the couple from wanting to …	I feel at a smaller scale a healthcare provider can help to advocate to the people that he or she is close to. As a close friend or family member, it does not take much to educate our loved ones about the importance of our health and what they can do to help themselves and not risk to put themselves in such a situation. Additionally, during work when seeing patients, if there calls for some conce…	Certainly try to find out what is causing therises in number of Singaporeans being obese. By finding out more about the subject, we can then try to intervene where necessary and ideal to let them know the importance it places on their health.
Submitted	The pharmacist should acknowledge that they are going to have a baby and while she still needs the nutrition, he/she should correct the patient and her family regarding sugar intake. While trying to understand their POV, he/she would need to make sure they are reducing sugar intake rather than cutting them out entirely. - make sure to correct the notion of getting a lot of sugar - but at the same…	A healthcare provider can provide more counselling tips on increased activity levels of patients in regards to this current COVID situation where patients may not be able to move around as much. A healthier diet should also be advised. They must make sure to only advise at appropariate times and not when the patient does not want it. They should address any concerns patients have regarding this p…	Take part in more programs that advocate for obesity prevention, including lifestyle management. Be more proactive in healthcare settings when facing obese patients in counselling of lifestyle advice
Submitted	The pharmacist should use the topic of the couple's wanting to get pregnant as a leverage point to educate them about the potential risk to both the mother and fetus should the mother have poorly controlled diabetes. Then possibly ask her for permission if you could share on how to manage her diabetes both pharmacological methods and non-pharmacological solutions. Assure her that it is a manageab…	I think for a healthcare provider, we would possibly start advocating for people to go for screening to pick up these chronic diseases earlier and teach them how to manage it well. Although a person might seem healthy from the health check-up, the healthcare provider then can tap upon the importance of maintaining an active lifestyle, and healthy diet so as to prevent the onset of these diseases.…	I think for children, it might be useful to educate their parents about the importance of maintaining a healthy and active lifestyle to reduce obesity, by showing concern for their child's well-being and health. They could also try to engage the children during consultation sessions even if they are coming in for other minor ailments. Healthcare professionals can also use MI to assess patients' r…
Submitted	The pharmacist should acknowledge the patient's and her husband's sentiment and feelings, and try to elicit more about their ideas and knowledge about diabetes and pregnancy. After that, the pharmacist should educate both the patient and her husband on the potential complications of diabetes and how it may affect her future pregnancy. It is important to let the patient knows that dietary control …	1. Read up the article and other sources to find out what contribute to such phenomenon. 2. During every patient encounter, whenever possible, promote healthy lifestyle habit to the patient. 3. Provide patient education through platforms such as webinar, to raise awareness and improve health literacy among the general public.	Firstly, at a personal level, we could advocate for healthy lifestyle habit (healthy diet and good level of physical activity) to our family and friends. At workplace, we should advocate those healthy lifestyle habit to our patients and colleagues as well. As a child's dietary habit is highly influenced by his/her parents, it is important to provide nutrition education to the parents through plat…
Submitted	Debunk the notion that being diagnosed with diabetes and eating the medications does not affect her chances of pregnancy or conceiving.	advocate for DASH diet, which is primarily focused on ensuring less salt and more veg in one's diet. Regular exercise is also very important in ensuring bp is controlled	when conducting health check ups for school children, take a look at the diet of these children and write in their health booklet to notify parents of food changes if required
Submitted	The pharmacist will explain to her that while sugar is important for the body, having too much is not good because it can lead to many negative health impacts, which is especially detrimental since she is young and has a long way to go. Also, poorly-controlled diabetes is detrimental in pregnancy. Hence, it is important for her to control her sugar levels.	Band together with other providers, find out which particular groups of people are affected and by what disease, and collaboratively tailor prevention programmes catered to their needs. (both primary and secondary prevention- eg. health screenings, checking in to ensure good control of their condition). Also, we should find out what are some factors that lead to these trends and try to address th…	Provide information leaflets that promote healthy diet options. Plan sessions for new parents that teach them how to make healthy meals. Find out what issues people face in eating healthy meals (eg. affordability, not sure where to find them) and come up with plans to address these.
Submitted	The pharmacist could try to empathise with the patient's emotions and elicit the female patient and her husband's understanding on her diabetes condition and their perception of sugar intake in relation to pregnancy. Thereafter, the pharmacist should address the misconceptions regarding the relevance of sugar intake to pregnancy, and address any concerns the patient and her husband might have suc…	A healthcare provider should identify gaps in the current management of chronic diseases and seek to fill up the gaps. This can be acheived by taking a more stringent approach when checking for medication adherence and optimising medications for patients on medications for chronic conditions. Additionally. more emphasis should be put on promoting balanced and healthy diet, more physical activity …	A member of healthcare workforce task would seek to reach out to the younger generation and schools, especially since more preschoolers are getting overweight, to educate them on healthy diet and lifestyle in order to strengthen initiatives on healthy living. The outreach to the public is important as well since mothers influence the children's habit choices and this habit continues into their ad…
Submitted	The pharmacist should adopt a stance that is non-judgemental, empathetic, understanding and respectful. He should first acknowledge and tell the patient he sees where she is coming in from regarding her beliefs, instead of adopting an accusatory tone and belittling her point of view. Following which, in order to fulfill the responsibilities of a healthcare professional to promote health and preve…	I think that a healthcare provider would attempt to educate the public about the possible reasons behind the worsening trends of increase in chronic diseaes and unhealthy lifestyle, and relate these reasons into the context of Covid-19. This can include more sedentary lifestyles due to Covid-19 restrictions, unhealthy eating habits cultivated from staying at home too much, and increase in smoking…	They would possibly want to first engage with parents / caretakers, to educate them about proper diet / exercise planning for their children with guidelines and instructions that are easy to follow, and encourage them to follow such recommendations for their children's health. Healthcare workers can also educate the adults that their actions would play a big role in influencing their children's a…
Submitted	explain to her the potential complications of diabetes and how it might affect her pregnancy and health. the pharmacist can also talk to her husband privately to discuss on the matter	as a hcp, we can advocate for healthy lifestyle when counselling our patients, encourage them to exercise more and the benefits of doing so can help them better control their chronic conditions	encourage our patients to adopt a healthier lifestyle, for example, going for walks with their family, which can increase family bonding time too or choosing healthier food choices. this will influence their children to be healthier as they grow up too
Submitted	First, as a pharmacist, we should do a full history taking for the patient. Through the history taking, we should elicit the patient's concerns, ideas and expectations. At the same time, we need to address any misconceptions related to diabetes, by explaining that sugar is still necessary in the diet but overconsumption of the sugar can lead to diabetes as the body becomes more resistant to insul…	I think healthcare providers would be concerned about the less exercise rates and increase in non-communicable disease rates. Hence, they may recommend patients to do home exercises and encourage them to lead a healthier lifestyle. We can also encourage incidental physical activity such as alighting 1 to 2 bus stops earlier if they are out and walk home or take the stairs instead of the lift. If …	Education is very important and members of the healthcare workforce can share about the risk of obesity and how to combat obesity rates from a young age, especially when children go for yearly health check-ups, healthcare workers can counsel and educate parents on healthier eating habits. As healthcare workers, they can also share data on the weight such as which percentile their children fall in…
