# Supplementary material for: Evaluating the internalisation of the intrinsic role of health advocacy of student pharmacists in a new integrated Bachelor of Pharmacy curriculum: a mixed-methods study
Source: BMC Med Educ. 2023 Nov 27;23:900. doi: 10.1186/s12909-023-04877-y (PMC10680209; doi:10.1186/s12909-023-04877-y)
Supplement: Supplementary file 2 — Additional file 2. [file 12909_2023_4877_MOESM2_ESM.zip › Raw Data/Raw Questionnaire Results/Pre Year 1 Questionnaire Raw Results.xlsx]

## Sheet: Sessions
Supplementary Material - Pre-Year 1 Questionnaire Responses
Status	Q1 Answer	Q2 Answer
Submitted	Health advocacy, to me, means the public promotion of the importance of good health and wellness, and the methods by which good health and wellness can be achieved.	A pharmacist can contribute to health advocacy by provision of medical management services in the course of a pharmacist's professional practice (pharmaceutical care) - helping both patients and non-patients understand the importance of good health and wellness (as should be done by any healthcare professional), and providing pharmacy-related expertise with regards to what kind of medicines that …
Incomplete
Submitted	Promoting health services directly to an individual or a group of people.	A pharmacist can tap on his/her medical knowledge and skills and expertise to educate patients/ healthcare professionals/ family members about medicines and their health.
Not Taken
Submitted	Promoting good health habits	Reminding patients to use medications responsibly
Submitted	Educating the public about health related issues	Advising patients on how the prescribed drugs work and how to recover without drugs for common illnesses
Submitted	Promoting healthy lifestyle habits.	Community engagements to clear up common misconceptions of common household drugs.
Submitted	Health advocacy is to provide useful, science-backed health-related information to the public [and anyone you know].	A pharmacist, being at the frontline of healthcare, should be able give health advice in conversations with patients.
Not Taken
Submitted	To increase understanding towards attaining good health and the means to do so.	Increase awareness on proper drug usages to the public.
Submitted	Health advocacy is a service to promote health and access to public healthcare.	Pharmacists can contribute by educating patients on medication in relation to medical conditions and increasing patient awareness of the effects and use of medication.
Submitted	Health advocacy means prioritising public healthcare in the society and bringing it to the community by educating and connecting with them.	Pharmacists can educate the general public(especially the elderly) on drugs in particular via home visits, so as to increase their understanding of diseases and how to prevent them.
Incomplete
Submitted	heath advocacy means how well we know about the health system.	Raise awareness to customers that are coming to the pharmacy to purchase drugs.
Submitted	Health advocacy means to speak up and raise awareness for topics concerning health.	A pharmacist are able to use his knowledge to educate the public about a particular health concern that is being raised.
Submitted	Educating the general public on lifestyle choices and how they affect our health and the measures people can take to mitigate disease and ailments.	Drug advocacy.
Submitted	An individual or group working together with the community or patient population to improve health in general.	We can promote awareness of drugs that have adverse side effects to avoid adverse drug events.
Submitted	Promoting health and the importance of living healthily.	Educating the public about the use medications.
Submitted	To me, health advocacy is to promote health not only in the sense of medical knowledge and expertise but also in healthy living and the habits to do so.	Apart from the important role pharmacists have in health advocacy at a clinical level, especially in polyclinics and hospitals, pharmacists, as do all healthcare professionals, have a part to play in sharing their knowledge and expertise to the wider community.
Not Taken
Not Taken
Submitted	To give advice on or to advocate better steps to take care of one's health for the general public.	By providing better advice or insight using a pharmacist's specialised knowledge in pharmacy.
Submitted	Health advocacy to me is raising awareness and educating the public on general healthcare related issues.	Pharmacists can utilise their pharmaceutical knowledge to clear misconceptions on general drug use and educate the uninformed via social media platforms.
Submitted	Promoting and raising awareness of healthcare to others	Pharmacist are able to be appropriate medical advocates with an advance knowledge of drugs, medication, and the overall healthcare system
Submitted	Promoting good practices beneficial to one’s health	Through patient consultations
Submitted	Health advocacy is the promotion of health and wellness among the general population so as to reduce disease burden and people within the society can live healthily. It has a strong focus on preventive medicine. For e.g. maintaining a balanced diet, exercise regularly.	Besides doing regular counseling, pharmacists could also promote healthy behaviors and other non-pharmacological interventions during their interactions with patients.
Incomplete
Submitted	it is more than just a job.	A pharmacist can go beyond his/her scope of job and further support the patient in other aspects.
Submitted	Awareness	Serve the various needs and solve challenges posed by our current healthcare needs
Submitted	Promoting healthcare accessibility for the public.	By participating in community service.
Submitted	promotion of well-being to the public e.g. maintaining healthy diet/exercising regularly	provide advise on use of drugs
Submitted	It Means to promote healthy lifestyles and health care to the community.	Pharmacists can contribute by educating individuals on the proper use of their medications to ensure that they are consuming their medications correctly and at the proper dosages.
Not Taken
Submitted	Any activity or service that promotes health in both patients and members of the community as well as guidance through the healthcare system	Pharmacists can give advice to patients on how to stay healthy as well as answer any doubts that they might have in regards to the Singapore healthcare system
Submitted	Awareness of healthcare to communities	By raising awareness of quality healthcare services to different communities
Submitted	utilise professional knowledge to allow society to improve in public health status	be an effective communicator to our patients and promote a higher level of compliance with their medication therapy regimen
Submitted	promoting health	by educating the public on the right use of drugs
Submitted	Publicising importance of taking care of one's health	help to correct misinformation regarding health advocacy related issues amongst others
Not Taken
Submitted	it means being a model of healthy living that others can emulate towards.	a pharmacist plays an important role in informing the public on health matters. we are seen as health advocates as our very job scope involves advocating for more healthy living. However, there is always more we can do outside our job scope. for example a pharmacist instead of being a leader in the field of medicine can help in the ways of healthy living such as doing more exercise and eating bet…
Not Taken
Submitted	Health advocacy means to raise awareness about health, healthy behaviour, certain disease risk factors and promote quality healthcare and services at the individual as well as community level.	A Pharmacist can help to encourage healthy behaviours in food consumption such as control of sugar level in the diet as well as aid smokers to quit smoking at the same time directing them to the right health care services beyond the community level.
Submitted	Educating the public about good health and promoting it.	Give patients a few points of non-pharmacological treatment in addition to their treatment regimen.
Incomplete
Submitted	Promotion of health-related matters pertaining to the self or on a more large scale manner.	Educating patients on what they should know to take charge of personal health.
Not Taken
Submitted	Health advocacy is the promotion of activities or habits that can improve one's health, as well as increasing the accessibility of healthcare services to the general public.	Pharmacists can become involved in the active promotion and education of healthy habits to vulnerable groups.
Submitted	Health advocacy refers to promoting health-related knowledge.	Pharmacists can ensure that any information about drugs and medicine shared to the public are accurate.
Submitted	Advocate health care to individuals directly at regular time.	Pharmacist could call or go to the residential places of people who have advocated healthcare.
Submitted	Health related activities or service promoted and provided to the community	Spreading medical knowledge (usage of common medicine) to the community
Not Taken
Submitted	A personalised service provided to patients and their families by a healthcare professional helping them gain greater excess to healthcare and related knowledge.	A pharmacist can contribute to health advocacy in Singapore by developing a personal relationship with patients and help them practice safe use of medication.
Submitted	Being proactive in sharing ideas and views that contribute to a healthy lifestyle, in a public forum.	As someone that is knowledgable with drugs and its side effects, a pharmacist could inform and warn the public against the misuse of narcotics.
Incomplete
Submitted	Encouraging others to adopt healthy lifestyle practices, while personally setting an example of a healthy lifestyle.	During patient interactions, encourage healthy lifestyle practices.
Submitted	Health advocacy is the promotion of health to the general public, making it accessible to everyone.	Pharmacist can contribute to health advocacy by making drugs and medicine readily available to all, in terms of price and accessibility.
Submitted	It means to promote health and access to healthcare for the community.	Pharmacists an provide the most suitable medicine for patients in order for them to recover well.
Not Taken
Submitted	To me, health advocacy means promoting good habits and behaviours as well as proper understanding of medical knowledge to improve the health of the general public.	Through patient care, a pharmacist can encourage others to adopt healthy habits and impart relevant medical knowledge that can improve the quality of health of the general community.
Not Taken
Not Taken
Submitted	It means promoting the importance of health among the public as well as various lifestyles for the public to adopt in order to remain healthy.	A pharmacist can take history about the patients' lifestyle and food choices during medication consultations and advise patients on how they can make tweaks in their lifestyle to promote health and reduce ailments.
Incomplete
Submitted	Promoting of access to healthcare and healthcare knowledge to people around me.	Promoting the proper usage of medication/prescription to other Singaporeans.
Submitted	To promote preventive care to those around you.	By sharing their knowledge to those around to help them lead a healthier lifestyle.
Submitted	Health advocacy means providing support and assistance to people and the community in terms of subsidies and financial aid.	A pharmacist can help by advising patients on the best medication to take and assist doctors in terms of drugs and medications.
Submitted	Upholding and spreading awareness of the importance of health and accessibility of healthcare to everyone.	There should be more awareness on the services pharmacists can provide to patients other than just dispensing drugs such as medication assessments, promoting health through meaningful patient interactions and more.
Submitted	Health advocacy is to provide health-related information that helps promote better health in patients and the general population	Pharmacists can help by providing non-pharmacological methods of managing or treating a disease instead of relying purely on pharmacological solutions only
Submitted	Promoting health to patients with the right information	During dispensing, share more about the different types of apps that are able to help with patient medication compliance
Submitted	It means medical and financial support to those in need.	Overlook doctor’s prescriptions and advise patients on the best medication.
Submitted	In my own understanding, health advocacy means to be a public advocate/speaker/promoter on matters relating to healthy lifestyle/diet/medicine usage.	Pharmacist can definitely expand themselves and do more in means of being a health advocate by helping the society understand how to lead healthier lifestyle. For instances, pharmacist can educate a dialysis patient on how to properly consume their medicines and even extend further by helping them with their other medical needs.
Submitted	Health advocacy is where someone promotes health care to others.	Pharmacists can contribute to health advocacy to Singapore by providing the best guidance and treatment to their patients.
Submitted	The direct support given to patients by the healthcare professionals.	By sharing their knowledge and having the desire to be a life long learner.
Submitted	Promoting or providing health services to the public.	Educating and counselling patients on the management of their health conditions and treatment options.
Submitted	The promotion of health, what it does and it's importance to the public	Be more outspoken in explaining drug uses to the public
Submitted	Health advocacy refers to the promotion of good heath in people.	A pharmacist can educate patients/family and friends regarding health issues and what is the appropriate choice to make.
Submitted	Health advocacy is the action or activity which promotes health and access to health care in the public.	A pharmacist can contribute to health advocacy by proactively organising health campaigns in the communities to convey accurate knowledge and information regarding diseases as well as medicines.
Submitted	it means advocating healthy lifestyle to prevent illness and seeking correct medical attention when certain signs of disease shows.	pharmacist can advocate the public to take care of their well being correctly to prevent a disease as well as to be more literate on medicine usage.
Submitted	Promoting healthy living (e.g. how to maintain a healthy lifestyle)	Provide advice to patients on how to make small lifestyle changes to live a healthier life
Submitted	Health advocacy means supporting the healthcare system and the measures taken to sustain a healthy lifestyle tailored to each individual.	A pharmacist can contribute to health advocacy by ensuring that patients are (a) given the right medication (b) aware of the types of medication they are consuming (c) staying true to their course of medication (d) given advice and warnings regarding their conditions and measures to take to mitigate possible harm/side effects.
Submitted	Health advocacy would mean that I am fully aware of the importance of what I am espousing for and is willing to contribute back to society by educating others.	promote the importance of the topic in question (e.g. healthy living) whilst interacting with patients
Submitted	Provide support through subsidies	Dispense the correct medicine to patients
Submitted	Educating the public on general health matters.	Educating the public on the right drugs to use for their conditions.
Not Taken
Submitted	It means activities that promote health and access to health care in communities.	A pharmacist is able to advice the patients about healthy lifestyle (nutrition, physical activity etc).
Not Taken
Incomplete
Not Taken
Not Taken
Submitted	promoting health to a larger public to raise their awareness on the type of healthcare services available etc.	By taking part in outreach programmes or public screening programmes held for the public to learn more about the healthcare system in singapore.
Submitted	People who provide direct health service to patients in healthcare system.	By ensuring that patients are given the correct Medication upon visit to any healthcare institutes.
Submitted	promote and raise awareness about health services to patients	through patient-centred medication management services or patient-centred pharmaceutical care
Submitted	Raising awareness about health issues.	Educate patients on effects of drugs on their body.
Not Taken
Not Taken
Submitted	It means promoting healthy living and access to healthcare for all.	Pharmacists can teach people how to take the right medicine and the correct dosage which allows for better health among citizens.
Submitted	The ability to make healthcare accessible to everyone	By reducing the number of longer duration clinic appointments with doctors
Incomplete
Not Taken
Not Taken
Submitted	health advocacy means supporting different types of health like mental, physical and emotional so that one can be in good health which will be beneficial in the long run.	a pharmacist can mainly focus on supporting the physical aspect of the patients' health by providing support in terms of medication
Submitted	Health advocacy means the promotion of activities that improve the health of others, be it engaging in physical activities or dietary changes.	A pharmacist has access to medicinal drugs that can improve the health of others, and is also in the position to advice patients on how they can improve their health (be it medicinal or non-medicinal).
Submitted	To promote the correct health information to the community.	Assist in providing honest drug information to the community.
Submitted	Helping the population to become more aware of health issues.	Educate the public
Submitted	Health advocacy means, to me, something that should be accessible and of high quality for all members of society.	A pharmacist can do so by giving reliable advice to patients and members of the public, and by keeping himself/herself active in spreading health awareness and good health practices in society.
Submitted	promote habits or practices that would be able to promote good health	advising patients on the validity of their medication that they may store at home
Submitted	promoting good health and healthcare services to patients	providing medical recommendations/assistance to patients and through patient-centred care
Not Taken
Not Taken
Not Taken
Submitted	Health advocacy is the process of promoting health & healthcare to people around us.	A pharmacist can contribute by helping patients or people around them gain a better understanding of proper ways of taking care of their health.
Submitted	Health advocacy promotes health and the access to healthcare to the general public.	Consult the patients or the general public to let them know how is the best way that they can take care of their health and also at the same time let them know of their options and access to healthcare in Singapore.
Submitted	It means educating the public on what the good practices that should be used to ensure good health.	A pharmacist can educate their patient appropriately with relevance to the patience's health condition and lifestyle.
Incomplete
Incomplete	Health advocacy means promoting health to the community,
Submitted	Promoting the idea of adopting a healthy lifestyle and taking responsibility for one's own physical well being.	Using his or her knowledge in drugs, a pharmacist can spread word about the harmful effects of drug abuse, to prevent more people from engaging in such health-damaging act.
Submitted	A necessity	educating the public on medication and drug related matter
Incomplete
Submitted	It means to promote health and to provide access to healthcare services.	Pharmacists are advocates of health, they can help to raise awareness about the health of the community as well as do their part in providing quality healthcare.
Submitted	It is about promoting the importance of maintaining good health amongst singaporeans.	As pharmacist, when we encounter patients with a variety of health problems, we can counsel them on the right use of medication and to encourage patients to consume the right dosage of these medication to ensure the effectiveness of these medication in improving their health.
Submitted	It means to raise awareness on our health and how to take care of it at an individual level and at a global level.	Through clinical practice, a pharmacist could not only carry out his or her role but also educate patients on ways to prevent diseases/ protect themselves from possible illnesses.
Submitted	Accessibility of healthcare for all.	Giving professional advice anywhere and anytime at decentralised pharmacies.
Incomplete
Submitted	Educating the public on health issues.	Organising a campaign that promotes healthy habits
Submitted	Health advocacy is to promote and provide health support to all relevant individuals in terms of public outreach.	A pharmacist can advise the patients on the best use of their medication, and thus educating them.
Not Taken
Submitted	To me, health advocacy is to promote the importance of health and well-being to the community and to provide guidance to improve health.	I believe that pharmacists play an important role by communicating with the public about medication use as well as to walk patients through their journey of recovery.
Submitted	Promoting health to the general public.	A pharmacist can inform and educate the public about the usage of various drugs in healthcare.
Submitted	Health advocacy Is promoting and supporting a cause in healthcare services.	A pharmacist can introduce the importance of medication.
Submitted	To strive for and encourage others to lead a healthy life.	Remind patients to take their medication regularly as well as encourage them to cultivate habits to maintain health.
Not Taken
Submitted	It is to promote good healthcare habits and practices to the general public	To spread important information of drugs and medications and to ensure people are aware of their medications and also the importance of taking medications on time and regularly
Submitted	Promoting health and access to healthcare and activities that promote health.	Using the expertise and knowledge that a pharmacist has to encourage and better educate individuals to promote health for example recommending patients to take certain drugs beneficial to them.
Submitted	It refers to the spreading of knowledge and awareness on the importance of healthcare to the members of public.	A pharmacist can choose to venture in areas like the community sector where they are exposed to the public easily and can thus communicate with the members of the public in a much more relaxed setting.
Incomplete
Incomplete
Incomplete
Submitted	Promoting ideas or products that are related to human health	The pharmacist can recommend anything that is good for health to, including but not limited to, their patients, based on their knowledge.
Incomplete
Submitted	promoting good health habits or access to healthcare	talking to people about the importance of taking the correct prescriptions.
Submitted	It is the promotion of healthcare.	A pharmacist must be first well equipped with the relevant healthcare knowledge to be able to disseminate these healthcare knowledge to the public.
Not Taken
Submitted	Activities that promote health	Conducting of workshops to cultivate good living habits into patients.
Submitted	Health advocacy is the obligation of healthcare professions, who are required to provide their professional service to patients, with improving their health as the top priority.	Compare the different ways of treatment and choose the most effective way for the patient.
Incomplete
Incomplete
Incomplete
Not Taken
Submitted	personalised healthcare service to better suit the needs of the patient and family	personalised care for patients to improve patient outcome
Submitted	An effort to promote public health and healthcare access awareness.	By educating the public on various topics about health and raise their awareness on the available healthcare access.
Not Taken
Submitted	Helping patients stay healthy.	Giving patients tips on how to prevent themselves from getting illnesses.
Submitted	promoting good health routines, good understanding of health maintenance and good health advices.	by providing professional advice on precription of drugs to patients.
Submitted	It means that professionals who are well versed about different health related issues, educate and promote about health/ healthcare to the public.	Pharmacists being ‘drug experts’ can educate the public on the usage of common drugs (including information such as dosage, side effects)
Submitted	promoting and providing health to others	a pharmacist can provide their knowledge on drugs to their patients by telling them the proper way of using it or the risk and benefits of it
Submitted	service that promotes health and healthcare to public	provide counseling on non-pharmacological therapies
Not Taken
